# Supplementary material for: Spatiotemporal characteristics and geophysical drivers of the fractal dimension and b-value in North China seismicity
Source: PLoS One. 2026 Jun 1;21(6):e0349558. doi: 10.1371/journal.pone.0349558 (PMC13225400; doi:10.1371/journal.pone.0349558)
Supplement: S1 Table — Spatiotemporal characteristics of seismicity in the North China Block. (XLS) [file pone.0349558.s001.xls]

## Sheet: all events
1970	01	02	06	14	14	119.47	38.1	3.2
1970	01	02	18	56	00	122.5	35.7	3.5
1970	01	04	04	21	00	115.1	37.63	3.1
1970	01	08	09	54	05	119.65	38.3	3.5
1970	01	08	21	49	46	119.4	38.12	3
1970	01	09	01	39	00	119.5	38.17	3.2
1970	01	13	20	32	32	103.57	39.42	3.3
1970	01	14	06	40	42	114.88	37.3	4.1
1970	01	16	15	36	26	106.4	38.6	4
1970	01	17	22	22	33	106	38.35	3
1970	01	18	06	16	48	114.53	40.58	3.5
1970	01	21	19	11	05	119.47	38.15	3.2
1970	01	23	08	29	05	119.2	38.5	3.1
1970	01	23	18	43	55	111	41	3.5
1970	01	24	00	43	45	114.57	40.5	3.3
1970	01	29	16	02	53	106.78	38.08	3
1970	02	02	01	57	43	111.7	34.9	4
1970	02	03	05	23	19	116.55	38.48	3.5
1970	02	07	22	48	06	119.97	38.08	3.5
1970	02	10	09	09	50	118.38	39.92	3.4
1970	02	10	09	17	19	118.38	39.92	3.6
1970	02	12	03	45	45	120.02	39.15	5
1970	02	13	22	11	55	119.4	38.22	3.2
1970	02	16	01	42	13	119.37	38.12	3
1970	02	18	22	28	29	111.5	40.67	3
1970	02	22	16	16	52	119.53	38.27	3.2
1970	02	23	06	18	00	115.08	37.63	3.2
1970	03	01	02	58	35	120.07	37.27	3
1970	03	07	02	01	18	115.05	37.58	3.5
1970	03	09	20	41	05	114.88	37.33	3.8
1970	03	13	05	38	00	114.45	37.37	3.5
1970	03	14	18	31	43	120.62	37.83	3.4
1970	03	17	14	05	09	112.52	40.42	3.5
1970	03	18	02	48	31	119.47	38.2	3
1970	03	18	17	59	44	116.87	35.25	3.2
1970	03	21	01	25	21	116.33	38.5	3.1
1970	03	22	00	18	15	119.33	38.13	3.1
1970	03	24	22	40	00	114.53	37.55	3.4
1970	03	25	12	16	27	119.52	38.28	3
1970	03	25	17	15	15	121.75	40.2	3
1970	03	26	01	37	35	117.8	34.2	3.4
1970	03	26	16	17	00	121.2	34	3.1
1970	03	29	21	39	32	113.5	40.23	3
1970	03	31	08	06	34	119.5	38.22	3.1
1970	04	02	22	40	16	113.58	39.68	3.1
1970	04	03	20	39	12	119.32	38.1	3.2
1970	04	03	21	51	28	119.33	38.07	3
1970	04	08	04	55	42	111.7	35.2	4.1
1970	04	08	14	11	25	119.37	38.1	3.3
1970	04	16	10	53	32	108.1	41.6	3.5
1970	04	16	14	54	12	112.95	37.5	3.2
1970	04	21	19	02	04	120.5	32.9	3.6
1970	04	21	19	28	20	120.5	32.9	4.2
1970	04	21	21	08	44	119.42	38.13	3.4
1970	04	28	11	37	59	120.3	33	3
1970	04	30	10	45	41	123.4	41.3	3.6
1970	05	04	12	59	21	119.5	38.15	3.2
1970	05	09	15	37	40	116.4	31	4.1
1970	05	10	10	23	24	114.4	35.8	4
1970	05	11	23	21	54	114.35	37.48	3.8
1970	05	14	10	23	00	115.1	37.57	3.1
1970	05	14	19	11	39	119.82	37.92	3.2
1970	05	15	08	59	19	113.08	38.53	3
1970	05	16	15	25	23	119.4	38.1	4.6
1970	05	18	13	21	38	119.33	38.03	3.5
1970	05	20	02	27	58	122.92	34.55	3.1
1970	05	22	17	39	06	119.43	38.2	3.4
1970	05	23	07	29	35	121.37	33.95	3.4
1970	05	25	00	33	48	118.12	39.55	4.7
1970	05	25	02	59	00	115.12	37.58	3.2
1970	05	26	09	53	13	120.25	38.57	3.3
1970	06	03	06	38	49	105.78	40.13	4
1970	06	05	18	12	52	114.57	37.55	4.1
1970	06	09	02	28	04	105.52	39.13	3
1970	06	12	01	32	00	115.1	37.58	3.4
1970	06	25	10	54	59	114.82	37.17	4.1
1970	06	25	11	54	00	114.82	37.17	4.1
1970	06	29	14	11	56	106.35	39.95	3.3
1970	07	02	02	37	58	119.4	38.08	3.1
1970	07	03	08	58	35	112.9	39.8	4.2
1970	07	09	13	04	00	113.85	41.33	3.8
1970	07	10	00	23	12	105.63	40.8	3.7
1970	07	12	11	46	08	112.3	37.2	3.6
1970	07	17	03	21	38	106.8	39.17	3
1970	07	17	16	28	51	122.02	37.57	3
1970	07	19	17	57	01	107.77	41.18	5
1970	07	20	05	34	38	113.3	36	3.3
1970	07	21	08	26	04	107.33	40.88	3.5
1970	07	21	22	29	26	111.67	32.83	3.7
1970	07	22	11	07	13	106.28	39.88	3.3
1970	07	22	21	23	22	108	41	3.4
1970	07	27	18	43	00	114.88	37.35	3.6
1970	07	30	20	38	41	119.35	38.18	3.1
1970	07	30	21	55	08	119.53	38.17	3.2
1970	08	06	07	18	11	106.12	39.2	3.3
1970	08	07	22	29	57	111.97	35.45	4.7
1970	08	10	02	29	56	116.88	35.7	5
1970	08	10	02	35	00	116.88	35.7	3.3
1970	08	10	07	03	00	116.88	35.7	3.1
1970	08	10	08	26	44	119.6	38.42	4.9
1970	08	14	15	52	45	117.53	36.85	3.1
1970	08	19	19	58	53	114.07	40.6	3
1970	08	20	11	05	31	112.47	34.22	3.3
1970	09	03	22	35	27	117.88	36.68	3.4
1970	09	04	23	11	00	112.45	37.12	3
1970	09	05	01	27	35	112.45	37.12	3.4
1970	09	05	12	00	49	111.37	41.08	4
1970	09	05	19	02	34	111.37	40.7	3.4
1970	09	05	20	31	00	112.45	37.12	3.1
1970	09	06	13	48	00	112.45	37.12	3.2
1970	09	06	20	30	21	112.45	37.12	3.8
1970	09	07	12	47	12	112.45	37.12	3.4
1970	09	08	03	31	28	114.93	37.37	4
1970	09	09	21	15	13	112.45	37.12	3
1970	09	11	21	55	21	112.33	37.23	3.3
1970	09	13	04	54	43	116.37	40.13	3.5
1970	09	23	03	50	25	106.22	37.98	3.3
1970	09	28	14	19	32	112.17	37.32	3.6
1970	09	28	14	42	10	112.17	37.32	4.1
1970	09	29	02	26	00	112.17	37.32	3
1970	09	29	04	52	00	112.17	37.32	3.1
1970	09	29	05	31	54	114.37	36.38	4
1970	09	29	11	17	11	112.17	37.32	3.1
1970	09	29	11	30	40	112.17	37.32	3.9
1970	09	29	11	48	20	112.17	37.32	3.5
1970	09	29	11	52	31	112.17	37.32	3.7
1970	09	29	16	26	17	112.17	37.32	3
1970	10	02	12	50	00	114.8	37.27	3.1
1970	10	04	23	09	02	111.9	36.2	3
1970	10	05	08	17	58	119.58	38.47	3.2
1970	10	08	00	14	41	112.5	37.38	4
1970	10	09	00	26	47	105.22	39.13	3.7
1970	10	09	20	10	25	106.17	39.17	3
1970	10	10	00	26	47	105.22	39.13	3.7
1970	10	20	16	35	43	121.4	32.4	3.6
1970	10	22	18	37	33	121.17	37.18	3
1970	10	23	12	32	49	118.28	39	3.6
1970	10	24	15	07	49	122.9	38.7	3
1970	10	25	01	21	55	112.67	37.75	3.2
1970	10	26	00	33	34	104.88	38.75	3
1970	10	28	21	21	32	106.87	40.9	3.8
1970	10	29	12	15	44	107.45	40.13	3.7
1970	10	29	14	32	49	119.1	32.9	4.7
1970	10	30	09	16	00	115.35	37.67	3.4
1970	11	01	02	08	10	119.42	38.15	3.5
1970	11	01	04	02	23	119.42	38.17	3.1
1970	11	01	23	25	49	116.38	38.57	3.6
1970	11	07	18	37	33	119.32	38.17	3.2
1970	11	10	00	55	43	119.4	38.15	3.1
1970	11	10	02	38	46	106.02	38.15	3
1970	11	10	20	12	25	109.42	40.75	5.2
1970	11	11	18	01	15	109.4	40.8	4.2
1970	11	12	02	37	35	119.53	38.37	3.1
1970	11	13	14	52	15	121.2	34	4.5
1970	11	17	17	12	08	112.13	40.38	3
1970	11	26	15	12	44	111.42	36.23	4.4
1970	11	29	10	29	19	112.37	37.05	3.4
1970	11	30	04	59	13	117.08	35.82	3
1970	11	30	08	29	10	106.9	38.53	3.5
1970	12	03	11	26	13	115.58	40.47	3.1
1970	12	09	14	42	41	119.72	38.18	3.2
1970	12	12	04	16	34	115.67	36.53	4.3
1970	12	18	20	34	09	111.83	40.75	3
1970	12	21	02	13	43	119.47	38.23	3.2
1970	12	21	23	28	30	111.7	33	4.2
1970	12	22	09	56	36	119.4	38.2	3.1
1970	12	24	21	14	22	125.5	40.3	4
1970	12	24	22	41	08	112.58	39	3.1
1970	12	28	22	54	00	114.43	37.48	3.1
1970	12	29	03	40	25	113.75	37.37	3.6
1970	12	31	07	52	16	106.57	39.22	3.3
1971	01	04	12	00	04	106.08	39.1	4.1
1971	01	07	20	15	30	106.27	39.13	3.6
1971	01	08	20	34	00	119.68	38.32	3.1
1971	01	12	17	10	28	120.75	33.33	3.2
1971	01	13	04	17	08	106.18	38.5	3.3
1971	01	13	20	22	00	120.75	33.33	3.1
1971	01	14	03	39	22	120.75	33.33	3.2
1971	01	14	11	54	00	121.5	33.5	3.7
1971	01	15	21	03	37	119.4	38.22	3.1
1971	01	16	01	14	45	110.05	40.53	3
1971	01	20	12	43	44	106.38	38.18	3.3
1971	01	25	01	03	45	111.67	40.47	3
1971	01	26	00	55	42	123	39.62	4.8
1971	01	28	09	08	43	119.43	38.1	3.3
1971	02	01	17	19	00	116	31.5	4
1971	02	01	20	06	37	113.62	36.97	4.8
1971	02	01	20	23	50	113.62	36.97	3.5
1971	02	01	22	46	00	116	31.5	3.4
1971	02	03	06	40	00	116	31.5	3.1
1971	02	05	05	26	00	116	31.5	3.5
1971	02	07	20	08	40	118.52	35.12	3
1971	02	09	07	51	00	122.67	30.2	4.5
1971	02	09	14	05	00	122.67	30.2	3
1971	02	11	22	37	00	122.67	30.2	4.1
1971	02	12	05	18	00	122.67	30.2	3
1971	02	13	08	39	36	119.7	31.7	3
1971	02	15	05	45	22	115.07	37.63	4.1
1971	02	15	05	46	00	115.05	37.63	3
1971	02	22	10	51	28	104.75	40.08	3.4
1971	02	22	19	42	32	113.75	36.5	4.1
1971	02	23	03	25	20	114	36.4	3
1971	02	27	05	00	08	119.38	38.05	3.2
1971	03	01	11	37	00	114.33	37.52	3.6
1971	03	02	04	20	00	112.88	38.92	3.3
1971	03	06	00	43	22	119.28	38.1	3.1
1971	03	08	21	11	39	112.92	37.63	3.3
1971	03	09	23	51	28	119.55	38.2	3.2
1971	03	10	19	19	47	104.58	39.92	3.5
1971	03	13	14	36	38	104.78	39.88	3.8
1971	03	16	00	29	00	114.95	37.43	3.7
1971	03	16	23	07	00	119.3	30.6	3.8
1971	03	25	10	17	42	111.02	35.03	4
1971	03	25	23	04	00	107.25	41.45	3.3
1971	03	25	23	38	16	106.9	39.1	3.9
1971	03	27	06	04	11	119.33	38.15	3.6
1971	04	05	05	29	45	102.58	39.48	3
1971	04	06	00	26	17	110.7	36.4	3
1971	04	08	15	11	56	106.28	37.93	4.2
1971	04	15	21	01	36	113.83	35.92	3
1971	04	16	00	38	19	106.18	39.32	4.3
1971	04	17	01	47	00	121.25	34.07	3.5
1971	04	22	18	45	38	112.4	38.28	4
1971	04	23	05	39	25	114.03	37.4	3.6
1971	04	23	15	17	28	114.03	37.4	3.5
1971	04	23	16	15	31	117.83	39.67	3.3
1971	04	24	01	48	00	119.4	38.13	4.2
1971	04	24	11	29	35	113.65	37.38	3.1
1971	04	24	21	02	03	120.7	38.72	3.5
1971	04	25	10	38	12	113.65	37.38	4
1971	04	25	19	27	00	113.65	37.38	4
1971	04	25	19	50	00	113.65	37.38	3.7
1971	04	25	20	02	19	113.65	37.38	4.4
1971	04	25	20	08	00	113.65	37.38	4.4
1971	04	25	21	20	00	113.65	37.38	3.6
1971	04	25	22	03	54	113.65	37.38	4.3
1971	04	26	06	53	00	113.65	37.38	3.1
1971	04	26	09	28	06	113.73	37.53	3.9
1971	04	27	07	07	26	113.47	37.42	3.8
1971	04	27	08	18	09	113.57	37.38	4.3
1971	04	27	08	26	41	113.57	37.38	3.9
1971	04	27	08	32	45	113.57	37.38	3.9
1971	04	27	08	43	45	113.57	37.38	3
1971	04	27	09	21	00	113.57	37.38	3.3
1971	04	27	13	02	50	113.63	37.45	4.1
1971	04	29	02	43	29	113.63	37.45	4.2
1971	04	30	12	16	48	113.63	37.45	3.1
1971	05	02	09	32	25	119.57	38.23	4.5
1971	05	02	09	56	33	119.68	38.3	3
1971	05	03	01	50	21	121.47	34.4	3.9
1971	05	05	08	09	37	122.8	39.32	4.2
1971	05	05	15	12	47	120.4	32.4	3.1
1971	05	07	07	35	03	105.25	39.67	3.1
1971	05	07	12	14	00	125.83	41.75	3
1971	05	07	13	35	26	125.83	41.75	3
1971	05	08	04	02	55	108	41	4.5
1971	05	13	03	51	04	119.33	38.03	3.1
1971	05	14	19	44	30	121.93	37.67	3.3
1971	05	16	03	56	57	119.37	38.07	3.3
1971	05	16	19	56	15	119.6	38.37	4
1971	05	21	14	11	00	115.27	37.52	3
1971	05	25	13	25	52	120.67	37.3	3.4
1971	05	29	20	10	59	119.42	38.15	3
1971	05	30	15	31	40	119.47	38.18	3.1
1971	06	01	01	45	49	112.38	37.08	3.3
1971	06	01	02	21	46	119.52	38.22	3
1971	06	02	01	05	19	113.97	37.33	3.7
1971	06	02	01	22	07	113.63	37.33	4.3
1971	06	02	02	39	27	113.63	37.33	4
1971	06	02	12	13	45	113.63	37.33	3.1
1971	06	03	15	11	40	113.63	37.33	3
1971	06	04	09	39	48	112.43	37.25	3
1971	06	05	12	39	17	112.43	37.25	3.5
1971	06	05	14	36	58	113.7	37.35	3.8
1971	06	05	17	47	53	113.7	37.35	4
1971	06	05	18	17	24	113.27	37.45	4.8
1971	06	05	18	21	16	113.42	37.43	5.2
1971	06	05	18	51	52	113.42	37.43	3.5
1971	06	05	19	03	32	113.42	37.43	3.2
1971	06	05	19	27	16	113.42	37.43	3.3
1971	06	05	20	35	12	113.42	37.42	4
1971	06	05	21	21	03	113.42	37.42	3.2
1971	06	05	21	25	16	113.42	37.42	3.2
1971	06	05	22	09	06	113.42	37.42	3
1971	06	05	22	11	53	113.42	37.42	3.5
1971	06	05	23	40	44	113.42	37.42	3.1
1971	06	06	00	06	55	113.42	37.42	3.2
1971	06	06	00	42	26	113.42	37.42	3
1971	06	06	08	18	57	106.07	41.22	4.1
1971	06	07	01	52	00	115.3	37.8	3.4
1971	06	10	23	09	11	106.23	37.83	3.1
1971	06	11	01	20	03	106.28	37.85	3.2
1971	06	11	03	27	35	106.25	37.82	4.9
1971	06	11	05	57	55	106.33	37.85	4.1
1971	06	11	09	12	10	106.28	37.83	3
1971	06	12	19	19	28	113.55	37.5	3.7
1971	06	13	11	30	48	119.42	38.17	3
1971	06	15	02	51	05	113.67	37.37	4.3
1971	06	15	07	27	59	113.67	37.37	3.6
1971	06	18	19	33	21	106.28	37.82	3.6
1971	06	18	19	35	03	112.13	38.15	3.2
1971	06	19	17	45	54	113.67	37.37	3.2
1971	06	20	10	30	52	113.57	36.55	3
1971	06	21	20	48	12	113.17	37	3
1971	06	24	02	11	04	119.38	38.2	3
1971	06	24	05	47	46	111.43	36.12	4
1971	06	27	12	32	42	115.2	36.5	3.5
1971	06	28	12	39	34	106.27	37.82	3.3
1971	06	28	13	11	47	106.22	37.83	4.4
1971	06	28	13	23	27	106.27	37.82	3
1971	06	28	21	20	40	106.23	37.85	4.1
1971	06	28	23	50	47	106.27	37.85	3.1
1971	06	29	18	15	24	106.28	37.82	3.9
1971	06	29	18	51	22	106.28	37.82	3.6
1971	07	01	10	46	36	113.33	37.27	3
1971	07	01	18	14	26	113.85	37.22	3
1971	07	01	23	17	22	106.3	37.92	3.4
1971	07	03	14	35	35	118.67	38.67	3.3
1971	07	04	05	57	31	116.7	40.8	3.4
1971	07	04	11	12	37	106.27	37.85	3
1971	07	04	16	17	39	106.25	37.8	3.6
1971	07	04	16	21	24	106.3	37.82	3
1971	07	09	19	44	11	106.23	37.9	3.2
1971	07	10	05	08	49	122.35	36.47	4.3
1971	07	11	02	06	24	114.53	38.38	3.3
1971	07	12	02	29	38	112.75	39.02	3
1971	07	13	08	00	35	106.25	37.85	3.4
1971	07	13	13	04	00	117.7	33.6	3.9
1971	07	16	01	22	35	106.25	37.82	3
1971	07	17	05	59	42	111.5	40.2	4.7
1971	07	17	06	07	00	111.77	40.77	3.2
1971	07	20	18	12	19	114.37	36.72	3.7
1971	07	23	20	08	19	114.55	38.4	4.1
1971	07	25	02	50	03	115.5	35.38	3
1971	07	26	09	42	10	109.5	40.5	4
1971	07	26	19	16	24	106.4	39.4	3.1
1971	07	27	06	09	03	107.13	40.85	3.7
1971	07	31	03	48	38	120.4	34.1	4.1
1971	07	31	06	34	15	107.75	41	3.5
1971	08	01	04	31	49	111.42	35.17	3.5
1971	08	01	08	36	00	112.33	37.08	3.2
1971	08	02	16	11	00	111.58	36.03	3.2
1971	08	03	00	56	23	124.42	35.75	4.2
1971	08	04	01	55	42	112.4	40.9	5.1
1971	08	04	02	06	25	112.37	40.58	3.5
1971	08	05	07	35	38	113	37.1	3.2
1971	08	05	11	22	07	121.42	38.67	3.1
1971	08	05	21	26	04	114.52	38.37	4.8
1971	08	06	16	00	15	112.53	37.08	3.5
1971	08	09	00	30	48	112.08	37.28	3.5
1971	08	09	14	08	00	111.5	34.92	3.1
1971	08	13	10	28	05	106.22	37.83	3.3
1971	08	13	21	31	20	113.97	37.3	3.4
1971	08	15	14	16	11	111.47	35.53	4.5
1971	08	16	16	15	00	106.35	39.95	3.3
1971	08	26	18	15	00	114.8	37.3	3.1
1971	08	30	02	01	37	112.57	37.33	3.7
1971	09	04	10	02	55	106.08	40.25	3.8
1971	09	04	10	03	39	123	37	3.8
1971	09	04	10	05	15	106.08	40.25	3.6
1971	09	06	03	40	00	115.9	30.9	3
1971	09	07	01	22	00	115.27	37.8	3.4
1971	09	07	23	43	30	122.37	34.43	3
1971	09	09	12	46	25	113.48	37.73	3
1971	09	15	05	54	49	113.35	40.95	3
1971	09	16	18	32	32	106.58	39	3.6
1971	09	18	18	16	00	114.48	37	3.2
1971	09	20	00	40	48	119.53	38.27	3.2
1971	09	20	14	55	57	106.35	37.95	3.3
1971	09	22	08	23	58	106.33	40	3.4
1971	09	24	06	59	00	114.48	37	3
1971	09	24	16	01	53	111.83	37.3	3.2
1971	09	30	13	00	55	110.9	35.63	4.4
1971	09	30	13	03	12	110.9	35.63	3
1971	10	01	21	54	00	112.97	37.9	3.1
1971	10	03	17	31	46	110	40.5	3.1
1971	10	06	13	14	06	111.62	35.02	3.6
1971	10	06	22	25	59	116.3	31.7	3.3
1971	10	08	15	40	51	113.67	40.75	3
1971	10	09	09	49	56	115.23	37.63	3.7
1971	10	13	03	23	40	115.45	40.38	3.8
1971	10	14	13	28	00	119.27	32.95	3
1971	10	14	20	58	40	113.63	40.83	3.5
1971	10	17	19	21	40	116.1	32.1	3.4
1971	10	18	08	58	48	111.43	33	3
1971	10	20	06	32	24	123.27	35.62	3.3
1971	10	20	07	29	00	123.07	35.43	4
1971	10	20	09	33	34	123.07	35.43	3.6
1971	10	20	12	33	20	119.8	33.3	3.6
1971	10	22	12	21	45	105.23	38.72	4.3
1971	10	23	03	28	00	114.82	37.27	3.6
1971	10	31	13	50	00	118.9	35.45	3.5
1971	11	03	14	39	43	106.58	39.17	3.3
1971	11	04	08	57	32	105.9	39.2	3.4
1971	11	05	10	09	19	116.93	35.58	3
1971	11	19	15	34	59	124	36	3.6
1971	11	29	02	05	51	112.5	37.32	4
1971	11	29	03	28	45	112.48	37.33	3.6
1971	11	29	18	02	35	112.5	37.35	3.6
1971	11	30	07	40	15	112.58	37.35	4.5
1971	11	30	07	55	10	112.53	37.32	4
1971	11	30	14	42	20	112.52	37.28	3.2
1971	12	07	06	12	00	120.4	33.2	4.2
1971	12	10	23	11	27	116.22	31.35	3
1971	12	11	04	58	08	116.22	31.35	3.6
1971	12	11	05	03	52	116.22	31.35	3
1971	12	13	11	41	40	117.12	39.78	3.1
1971	12	18	13	00	32	111.68	36.47	3
1971	12	19	00	53	03	112.5	36.98	3
1971	12	19	16	52	24	112.13	37.12	3.2
1971	12	19	18	42	18	112.28	37.08	3
1971	12	24	00	05	31	112.23	37.07	3.2
1971	12	24	10	05	45	112.35	37.08	4.7
1971	12	27	06	23	25	114.42	38.42	3.4
1971	12	27	14	02	57	122.13	41.62	3.1
1971	12	27	16	43	13	114.42	38.42	5
1971	12	27	17	16	19	114.42	38.42	3.3
1971	12	27	21	49	16	119.48	38.13	3.8
1971	12	28	09	27	41	114.42	38.42	3.2
1971	12	28	11	25	09	121.5	33.5	4
1971	12	30	18	46	57	122.5	31.2	4.9
1971	12	31	12	00	00	106.13	39.08	3.5
1972	01	01	04	09	00	117	35.22	3.1
1972	01	01	05	09	11	114.63	40.67	3
1972	01	01	09	53	32	112.32	37.2	3.2
1972	01	01	13	14	11	112.33	37.23	3.5
1972	01	01	13	31	42	112.32	37.2	3.2
1972	01	02	00	48	38	112.22	37.22	3.8
1972	01	02	01	05	34	112.22	37.22	3
1972	01	04	11	41	00	121.75	36.37	3.4
1972	01	07	21	55	04	112.78	38.23	3.7
1972	01	15	20	05	00	115.65	35.67	3.1
1972	01	16	18	49	37	112.22	37.17	3.1
1972	01	18	10	31	39	106.33	39.92	3
1972	01	21	03	20	00	117.38	35.38	3.3
1972	01	22	21	41	43	113.5	37.38	3.4
1972	01	22	22	21	01	113.5	37.38	3.6
1972	01	23	03	11	00	115.05	37.4	3.1
1972	01	23	17	31	11	113.5	37.33	3.6
1972	01	23	18	49	39	113.5	37.33	3.4
1972	01	23	18	54	32	113.68	37.38	3
1972	01	24	00	52	14	113.53	37.47	3.5
1972	01	24	15	57	24	113.37	37.57	3.3
1972	01	29	00	28	09	116.77	30.6	3.3
1972	01	30	11	56	25	119.1	38.95	4.8
1972	01	30	13	55	47	119	39.1	3.3
1972	02	02	16	55	00	122.08	38.13	3.6
1972	02	03	05	04	20	118.97	38.97	3
1972	02	04	12	06	06	113.65	37.55	4.7
1972	02	05	19	38	50	113.5	37.48	3.1
1972	02	06	19	01	38	119.38	38.23	3.1
1972	02	15	09	39	22	106.73	39.62	3.6
1972	02	18	16	23	45	106.15	38.47	3.6
1972	02	24	04	29	14	119.48	38.18	3.3
1972	02	24	06	56	00	119.48	38.18	3.8
1972	02	26	04	42	00	114.93	37.35	3.2
1972	02	28	15	58	00	113.3	37.2	3.1
1972	03	01	04	24	34	119.6	32.2	3.6
1972	03	01	18	38	06	119.6	32.2	3.1
1972	03	02	05	39	38	113.8	36.5	3.3
1972	03	02	16	09	00	115.27	37.7	3.3
1972	03	03	00	01	00	113.5	37.5	3
1972	03	04	19	39	00	115.2	37.68	3
1972	03	05	00	58	37	105.4	40.05	3.5
1972	03	05	04	44	42	113.52	37.5	3.3
1972	03	06	13	32	01	113.55	37.37	3.2
1972	03	10	20	29	01	119.35	38.17	3.3
1972	03	13	01	18	52	119.27	38.03	3.2
1972	03	13	10	49	01	119.38	38.17	3
1972	03	13	11	09	18	119.43	38.08	3.2
1972	03	16	07	11	34	116.87	30.8	4
1972	03	17	17	49	29	124.8	41.1	3.8
1972	03	21	18	28	00	116.5	38.5	3
1972	03	25	22	22	30	116.6	40.43	4.9
1972	03	27	06	49	03	116.17	40.08	3.5
1972	03	30	09	02	00	115.33	37.95	3.2
1972	03	31	04	00	01	112.58	37.92	3.3
1972	04	01	08	49	04	122	35.42	3.4
1972	04	03	04	54	06	111.6	32.63	4
1972	04	03	11	00	00	111.8	33.3	3.2
1972	04	04	03	32	15	119.3	32.5	3.3
1972	04	04	17	39	10	123.2	41.6	3.5
1972	04	06	22	59	01	121.6	35.2	3.6
1972	04	06	23	04	36	121.6	35.2	3
1972	04	08	15	24	43	113.38	36.87	3.2
1972	04	09	21	51	00	115.25	37.92	3
1972	04	10	08	58	39	119.33	36.58	3.2
1972	04	14	10	24	54	121.9	33.7	3.3
1972	04	14	12	45	09	119.75	38.43	3
1972	04	14	15	16	39	122.5	40.02	5.2
1972	04	15	14	00	52	122.7	40.4	3.2
1972	04	16	15	17	51	113.77	37.35	3
1972	04	16	17	58	03	113.68	37.32	3.2
1972	04	19	06	48	03	123.4	39.8	3.1
1972	04	19	07	34	37	122.5	34.75	3.4
1972	04	20	02	41	12	106.25	37.83	3.2
1972	04	22	08	55	57	116.68	38.83	3.4
1972	04	28	21	51	47	112.05	37.45	3.1
1972	04	29	02	48	41	122.6	32.5	3.3
1972	04	30	11	38	42	119.43	38.17	3.8
1972	04	30	22	02	58	119.25	38.18	3
1972	05	07	22	38	40	111.25	35.93	3.7
1972	05	08	10	55	00	111.3	33.4	3
1972	05	09	01	19	00	113.93	36.05	3.3
1972	05	10	03	33	16	113.48	37.37	3
1972	05	10	05	44	00	113.85	36.05	3.6
1972	05	13	10	59	19	113.15	37.27	3
1972	05	14	16	48	00	118.83	39.17	3
1972	05	17	11	38	10	119.6	31.6	3.3
1972	05	18	14	06	22	123	40.75	3
1972	05	18	18	20	10	114.2	39.85	3.5
1972	05	19	06	29	00	114.58	37.57	3
1972	05	20	05	09	24	122	32.4	3.3
1972	05	23	23	44	03	123.6	32.9	3.4
1972	05	26	15	18	16	122.88	40.38	3.2
1972	05	27	21	55	00	124.13	36.72	4.8
1972	05	28	10	50	15	119.42	38.13	3.6
1972	06	05	12	41	41	121	34.6	3.1
1972	06	06	07	30	00	121.08	33.62	3.2
1972	06	20	01	05	12	103.87	39.97	3.5
1972	06	20	22	20	00	112.53	34.97	3.1
1972	06	22	07	10	00	121.55	33.52	3.5
1972	06	26	18	11	47	118.97	39.15	4.5
1972	06	28	05	16	55	115.5	40.47	3
1972	07	04	02	47	44	121.9	34.2	3.9
1972	07	05	16	52	21	109.92	40.58	3.2
1972	07	07	13	42	02	119.42	38.15	3.1
1972	07	08	18	43	33	118.7	33.2	3
1972	07	09	01	25	55	119.43	38.18	3.3
1972	07	13	23	44	43	117.6	33.1	3.1
1972	07	14	00	59	26	120.53	38.02	3
1972	07	15	04	00	16	124.6	40.9	3.1
1972	07	22	11	40	48	122	39.9	3.2
1972	07	28	21	54	59	112.25	40.33	3.5
1972	07	29	08	42	49	121.2	33.2	3.1
1972	08	03	14	33	25	106.27	37.92	3.1
1972	08	06	13	30	07	113	37.7	3
1972	08	12	06	51	23	112.6	37.3	3.6
1972	08	12	08	16	10	112.57	37.33	3.4
1972	08	13	00	05	41	116.4	38.6	3.3
1972	08	13	01	06	20	116.4	38.62	3.3
1972	08	13	01	28	24	116.47	38.63	3.3
1972	08	13	02	33	26	120.25	36.58	3.1
1972	08	13	06	26	26	112.5	37.37	3.5
1972	08	13	07	03	22	112.53	37.37	3.2
1972	08	13	19	30	57	112.9	37.7	3
1972	08	14	06	39	54	119.55	38.1	3.3
1972	08	16	02	53	21	106.83	39.97	3.5
1972	08	16	21	30	37	119.37	38.13	3.1
1972	08	19	10	37	22	120.7	38.27	3
1972	08	22	21	14	29	111.75	40.78	4.2
1972	08	23	20	52	55	111.03	35.57	3.3
1972	08	24	04	54	22	115.42	40.47	4.1
1972	08	26	16	48	10	124	36.62	3.8
1972	08	29	09	10	33	121.52	35	3.4
1972	08	30	22	58	24	107.32	34.45	3.1
1972	09	01	19	05	55	112.3	37.53	3
1972	09	05	16	15	43	119.9	38.28	3
1972	09	07	14	07	58	114.82	37.3	4.6
1972	09	09	14	14	56	119.85	38.3	3.4
1972	09	14	20	26	30	113.43	37.43	3.3
1972	09	16	03	44	33	122.72	37.62	3.4
1972	09	19	19	43	21	113.6	39.3	3.9
1972	10	02	19	31	11	115.58	40.53	3.7
1972	10	06	12	59	18	113.13	39.03	3.4
1972	10	12	07	42	27	114.32	36.97	5.2
1972	10	18	14	18	00	115.02	37.48	3.1
1972	10	22	02	49	36	106.63	39.03	3
1972	10	22	05	55	21	106.42	40.13	3.2
1972	10	23	00	12	45	106.63	40.12	3.7
1972	11	01	09	13	13	111.62	35.12	3
1972	11	09	03	12	27	112.67	39.15	3.3
1972	11	10	07	29	27	121.08	38	3.3
1972	11	10	22	15	36	123.28	34.98	3.3
1972	11	12	10	40	03	112.75	39.02	3.2
1972	11	14	17	03	47	108.67	40.33	3.8
1972	11	17	08	59	22	111.82	35.3	4
1972	11	19	13	41	00	106.25	37.92	3.9
1972	11	22	05	55	21	106.42	40.13	3.2
1972	11	28	01	06	53	119.65	38.3	3.2
1972	12	02	03	50	03	120	32.8	3.3
1972	12	05	22	00	00	114.63	36	3.1
1972	12	06	06	19	36	121.63	35.33	3
1972	12	07	03	54	35	113.17	37.33	3
1972	12	07	10	10	26	115.02	37.45	3.8
1972	12	29	21	10	00	115.27	37.85	3
1973	01	05	10	00	00	121.17	38.13	3
1973	01	11	00	22	35	106.25	37.87	3.8
1973	01	23	12	59	04	113.25	39.1	3
1973	01	27	06	15	01	115.33	37.65	3.1
1973	01	28	09	41	36	119.52	38.08	3.1
1973	02	01	12	58	36	104.92	40	4
1973	02	06	18	27	17	106.28	37.92	3
1973	02	08	05	17	43	113.63	37.6	3.2
1973	02	15	16	29	16	123.4	41.2	3.2
1973	02	24	06	52	00	115.08	37.58	3.7
1973	02	28	06	15	27	118.4	40.33	4
1973	03	01	05	27	33	118.63	39.72	3.1
1973	03	04	17	50	14	122.3	34.5	3.4
1973	03	07	09	11	34	116.2	31.38	3.4
1973	03	07	09	11	44	116.18	31.4	3.1
1973	03	07	11	27	32	116.2	31.43	3.2
1973	03	07	11	50	53	116.17	31.43	3.2
1973	03	07	11	52	40	116.17	31.38	3.2
1973	03	07	12	30	50	116.2	31.35	3.7
1973	03	07	18	25	27	111.62	35.8	3
1973	03	08	18	27	51	121	33.4	3.2
1973	03	09	07	01	16	116.18	31.4	3.1
1973	03	11	16	32	47	116.18	31.37	4.8
1973	03	11	16	38	05	116.15	31.4	3.2
1973	03	11	16	40	08	116.17	31.37	4.9
1973	03	11	18	14	52	116.15	31.4	3.4
1973	03	11	20	15	59	116.17	31.38	3.3
1973	03	11	22	31	08	116.17	31.38	3.8
1973	03	12	06	30	31	116.15	31.4	3.4
1973	03	12	08	06	32	116.17	31.38	3.3
1973	03	12	15	21	49	116.27	31.35	3.9
1973	03	12	16	21	08	116.17	31.38	4.5
1973	03	12	16	25	05	116.18	31.38	3.5
1973	03	12	16	37	05	116.18	31.4	3.4
1973	03	12	16	57	47	116.18	31.4	3.3
1973	03	12	17	17	39	116.18	31.38	3.4
1973	03	13	09	42	09	116.1	31.43	3.2
1973	03	14	18	21	00	116.15	31.4	3.3
1973	03	21	12	44	10	119.8	37.87	3
1973	03	21	20	52	15	123.25	36.82	3.1
1973	03	27	15	01	29	121.7	33	3.6
1973	03	31	10	11	42	118.5	30.3	3.3
1973	04	01	01	04	36	116.17	31.37	3.5
1973	04	01	17	16	32	106.27	37.92	3.6
1973	04	04	02	03	00	116.18	31.38	3.2
1973	04	05	02	45	52	112.63	40.25	3.6
1973	04	06	06	19	50	112.25	37.42	3
1973	04	08	08	08	02	113.83	39.7	3.2
1973	04	14	16	20	40	113.78	40.73	4.9
1973	04	15	08	40	00	111.62	34.58	3.2
1973	04	16	13	37	36	114.32	38.33	3.1
1973	05	03	02	49	05	113.43	40.42	3.3
1973	05	08	14	57	01	122.3	37.9	3
1973	05	08	15	23	38	105.88	40.27	3.9
1973	05	11	16	14	53	120.4	33.2	3
1973	05	13	00	06	52	117.37	39.63	4.3
1973	05	13	05	00	59	112.33	37.55	3
1973	05	14	02	09	30	123.5	41.1	3.2
1973	05	21	14	46	13	113.3	39.58	3.2
1973	05	24	10	40	42	116.95	32.43	3.2
1973	05	28	00	50	51	113.13	39.72	3
1973	05	28	11	56	05	116	31.9	3.3
1973	06	07	17	09	06	119.83	37.67	3.3
1973	06	09	14	29	10	119.1	38.2	3
1973	06	14	08	35	24	106.5	39.53	3.8
1973	06	14	09	58	09	112	40	3
1973	06	15	03	07	07	110.92	35.47	3
1973	06	16	17	49	46	119.33	38.13	3.3
1973	06	17	10	43	34	116.53	40.12	3
1973	06	18	02	47	49	119.35	38.2	3.2
1973	06	22	17	01	41	112	40.2	3
1973	06	23	14	11	25	108.55	35.37	3.3
1973	06	26	11	10	23	108.6	35.5	3
1973	06	26	14	01	15	121.77	34.78	3
1973	06	26	19	32	42	119.2	34.4	3.8
1973	06	27	09	37	31	118.5	30.3	3.2
1973	06	28	03	47	56	119.95	37.65	3.3
1973	06	29	16	13	10	122.8	34	3.6
1973	06	30	18	23	01	106.67	39.17	3.2
1973	06	30	18	26	42	121	39.08	3.2
1973	06	30	23	05	24	119.42	38.17	3.2
1973	07	07	01	58	53	111.6	35.8	3.4
1973	07	11	03	37	46	121.92	35.32	3.4
1973	07	13	03	06	30	113.13	40.7	3.3
1973	07	16	00	36	57	114.12	38.32	3
1973	07	16	10	37	01	114	38.25	3.1
1973	07	23	10	47	12	119.3	38.08	3
1973	08	04	08	16	29	124	33.83	5.1
1973	08	07	00	21	44	112.55	37.55	3
1973	08	07	17	15	37	119.33	38.22	3.1
1973	08	10	12	40	10	110.28	35.4	3.4
1973	08	12	13	13	17	106.83	39.88	3
1973	08	16	18	55	36	106.67	40.67	3.9
1973	08	19	11	59	19	105.88	38.9	3.3
1973	08	20	02	55	52	119.4	38	3.1
1973	08	20	13	14	00	125.3	40.9	3.2
1973	08	24	12	46	40	118.83	39.67	3.1
1973	08	25	17	00	05	113.42	37.47	3
1973	08	27	11	28	56	117.53	31.08	3.6
1973	08	30	10	36	55	111.43	35.87	3
1973	09	03	12	13	00	115.25	37.78	3.3
1973	09	21	12	22	57	116.33	39.05	4.9
1973	09	22	11	53	25	116.52	33.58	4.5
1973	09	23	22	15	00	113.77	37.45	3.1
1973	09	24	19	00	00	121.92	37.77	3.2
1973	09	24	19	55	00	121.92	37.77	3.8
1973	09	25	07	46	00	114.33	39.5	3.6
1973	09	25	22	04	51	106.28	38.03	4.3
1973	09	26	00	35	30	106.27	38.03	3
1973	10	01	22	14	25	118.9	34.5	4.1
1973	10	08	23	17	03	123.2	39.5	3.3
1973	10	11	20	06	14	106.2	39.7	4
1973	10	15	15	17	03	113.78	40.67	3.3
1973	10	15	15	48	11	113.67	40.6	3.2
1973	10	22	17	00	50	121.8	33.4	4
1973	10	23	04	35	31	103.83	39.77	3.2
1973	10	23	12	06	02	106.33	38	3.5
1973	10	25	11	07	23	121	34.1	3.6
1973	10	26	11	04	13	122	33.6	3
1973	10	28	21	14	20	123.2	39.8	3
1973	10	30	02	59	00	111.97	34.8	3.6
1973	11	01	15	14	23	113.55	35.93	3.3
1973	11	04	22	19	44	103.93	39.95	4
1973	11	06	05	53	52	103.65	39.7	3.5
1973	11	08	12	29	23	114.9	37.33	3.5
1973	11	11	01	56	11	118.7	31.8	3.1
1973	11	13	01	42	03	105.58	40.07	3
1973	11	18	21	38	34	106.33	38.45	4.2
1973	11	19	09	24	12	106.43	38.45	3.4
1973	11	25	11	09	47	115.72	39.92	3.4
1973	11	26	19	39	05	119.38	38.25	3.5
1973	11	29	00	50	35	106.23	39.95	3.8
1973	11	29	21	36	00	111.52	32.88	4.8
1973	11	29	22	15	00	111.52	32.88	4.7
1973	11	30	04	17	00	111.52	32.87	5
1973	12	02	11	09	29	110.1	35	3.1
1973	12	04	17	00	00	111.52	32.87	4.1
1973	12	04	17	01	00	111.52	32.87	3
1973	12	06	14	33	22	119.6	31.9	3
1973	12	14	15	36	00	112.97	34.82	3.6
1973	12	15	09	45	00	112.95	34.92	3.1
1973	12	17	06	53	00	113.62	33.52	3.4
1973	12	18	22	54	53	106.3	38.45	3
1973	12	23	10	57	33	106.3	38.93	3.1
1973	12	31	06	30	21	112.2	40.22	3.1
1973	12	31	19	00	53	116.55	38.47	5.3
1974	01	01	00	23	14	112.22	40.2	3.2
1974	01	01	14	44	31	113.37	39.5	3
1974	01	03	20	50	07	116.43	38.45	3.2
1974	01	08	07	56	22	112.62	38.62	3
1974	01	25	15	24	34	106	39.43	3.6
1974	01	27	00	28	39	116.58	38.88	3.2
1974	01	31	16	01	24	105.83	38.25	3
1974	02	02	17	49	23	112.33	37.42	3.4
1974	02	03	03	25	17	113.18	35.5	3.3
1974	02	06	18	03	58	106.5	39.7	3.7
1974	02	07	02	46	50	111.95	35.97	3.1
1974	02	19	17	35	17	115.37	35.35	3.7
1974	02	21	14	38	33	124.25	36.73	3.1
1974	02	22	07	01	45	111.4	40.7	3
1974	03	03	01	40	28	121.28	32.87	3.1
1974	03	09	10	45	00	120.58	37.75	3.1
1974	03	12	13	21	00	114.87	37.3	3.5
1974	03	13	05	06	49	113.38	37.5	3
1974	03	23	21	13	04	117.68	32	3.1
1974	03	24	02	39	55	116.7	39.25	4
1974	03	26	14	16	04	112.1	40.8	3
1974	03	26	23	59	49	112.5	39.83	3.3
1974	03	28	18	50	18	106.47	39.57	3
1974	03	29	07	08	00	112.43	37.7	3.7
1974	03	29	20	23	59	103.83	39.75	3.5
1974	04	01	18	59	18	120.8	32.97	3.2
1974	04	10	01	08	40	122.2	40.3	3.6
1974	04	18	08	40	44	116.58	39.13	3
1974	04	18	14	13	00	113.5	34.95	3.3
1974	04	22	08	29	18	119.32	31.45	5.5
1974	04	22	09	02	12	119.27	31.4	3.5
1974	04	22	09	53	47	119.23	31.47	3.7
1974	04	22	10	37	31	119.27	31.45	3.6
1974	04	22	11	39	26	119.27	31.45	3
1974	04	22	13	59	09	119.22	31.45	3.3
1974	04	23	17	41	38	119.33	31.57	3
1974	04	25	04	04	05	111.37	38.97	3.1
1974	04	27	09	08	00	114.82	37.18	3.8
1974	04	27	15	08	46	110.78	35.58	3
1974	05	02	09	23	20	107.1	40.1	3.2
1974	05	04	20	07	36	119.27	31.42	3
1974	05	06	23	59	16	119.25	31.43	3
1974	05	07	06	31	53	119.3	39.5	4.9
1974	05	07	06	35	45	119.3	39.5	4.8
1974	05	08	04	18	30	119.5	39.6	3.6
1974	05	15	07	08	35	119.27	31.43	3.5
1974	05	20	09	41	40	124	39.5	3.3
1974	05	23	17	58	10	118.73	33.3	3.8
1974	05	25	12	41	56	115.28	37.67	3.9
1974	05	27	01	12	20	120.75	37.75	3
1974	05	27	18	28	09	113.27	36.37	3.1
1974	05	28	05	03	34	113.28	36.38	3.6
1974	06	02	04	18	17	117.35	39.83	3.3
1974	06	06	19	56	00	115.08	37.58	3.1
1974	06	06	20	30	52	115.13	37.6	4.9
1974	06	06	20	42	00	115.08	37.52	4
1974	06	07	11	53	00	115.1	37.6	3
1974	06	16	14	03	00	113.93	36.05	3.2
1974	06	19	07	42	00	112.67	34.52	3.4
1974	06	22	08	57	00	119.63	39.28	3.1
1974	06	25	06	36	21	119.28	31.42	3.5
1974	06	25	14	05	57	107.4	40.8	3.7
1974	06	27	10	52	25	125.5	40.6	3.4
1974	06	28	10	48	16	118.63	39.82	3
1974	07	16	07	18	25	116.4	30.2	3.1
1974	07	18	14	09	51	115.15	37.43	4.3
1974	07	18	20	26	25	119.95	33.48	3.1
1974	07	23	04	26	38	123.9	33	3.9
1974	07	28	02	44	24	124	39	3
1974	07	29	21	22	12	121.9	40.1	3
1974	08	02	23	39	30	123.85	38	3.1
1974	08	05	01	35	24	119.27	31.45	3.4
1974	08	11	23	38	48	122.87	37.42	3
1974	08	15	20	29	29	119.42	38.42	3
1974	08	17	08	42	52	108.6	40.4	3
1974	08	18	06	59	06	120.42	38.42	3.3
1974	08	18	17	01	02	104.83	40.52	3.1
1974	08	20	19	27	51	115.5	35.43	3.4
1974	08	23	07	30	53	111.53	35.55	3.2
1974	08	23	17	44	28	108.6	40.4	3.3
1974	08	27	01	56	19	120.53	33.35	3
1974	08	30	02	41	24	120.83	33.75	3.6
1974	09	02	02	34	38	105.33	39.12	3.1
1974	09	03	09	53	20	106.5	38.12	3.1
1974	09	03	14	48	16	106.45	39.33	3
1974	09	07	21	30	29	119.75	38.58	3.4
1974	09	10	12	01	50	119.88	38.67	3.8
1974	09	11	10	57	57	111.53	39.07	3
1974	09	13	20	31	32	120.17	38.77	3.3
1974	09	14	07	48	24	119.83	38.58	3.9
1974	09	14	10	39	10	119.7	38.62	3.5
1974	09	18	19	02	41	116.03	32.45	3.6
1974	09	28	14	36	51	120.42	38.5	3.3
1974	09	28	23	54	42	119.88	38.67	3.1
1974	09	29	15	49	48	117.8	30.6	3.2
1974	09	30	09	37	22	119.25	38.1	3
1974	10	03	04	04	07	120.5	38.45	3.2
1974	10	03	13	42	20	118.77	39.68	4.3
1974	10	13	02	10	51	113.58	37.35	3
1974	10	13	04	15	35	113.52	37.48	3.2
1974	10	14	11	59	49	105.77	38.85	3.8
1974	10	15	09	06	26	113.47	37.42	3.5
1974	10	17	21	11	37	119.82	38.63	3
1974	10	18	10	50	58	119.8	38.63	3.8
1974	10	19	10	32	38	120.2	38.78	3.5
1974	10	24	10	04	12	121.68	32.88	3.7
1974	10	28	12	25	42	112.88	39.15	3.4
1974	11	05	23	27	48	118.6	34.87	3.6
1974	11	07	16	39	15	106.25	38.42	3
1974	11	08	12	12	21	116	36.22	3.2
1974	11	11	13	54	04	104.9	40.7	3.4
1974	11	12	19	42	00	114.97	31.52	3.6
1974	11	14	02	37	29	122.28	38.33	3
1974	11	18	12	34	35	123.6	41.2	3.3
1974	11	18	20	16	07	117.73	35	3.7
1974	11	19	00	58	30	118.4	30.3	3.6
1974	11	20	00	28	18	123.6	41.2	3.2
1974	11	21	03	51	44	122.35	38.35	3.1
1974	11	21	05	56	04	120.33	38.38	3.8
1974	11	21	16	51	58	122.9	38.2	3.3
1974	11	27	11	40	52	119.32	38.13	3
1974	12	04	12	01	58	113.5	40.5	3.5
1974	12	04	18	11	22	123.6	41.2	3.2
1974	12	05	11	08	31	113.48	37.5	3.3
1974	12	08	10	49	56	122.92	38.75	3.8
1974	12	09	00	32	52	122.2	41.7	3.3
1974	12	09	20	03	00	111.57	32.88	3.4
1974	12	12	02	28	52	116.8	30.9	3
1974	12	15	17	13	59	117.63	39.37	4.6
1974	12	17	04	27	08	112.63	37.85	3.2
1974	12	22	06	59	18	123.6	41.2	3.8
1974	12	22	12	46	17	123.6	41.2	5.2
1974	12	22	12	50	10	123.6	41.2	3
1974	12	28	07	13	56	119.45	34.25	3.2
1974	12	29	04	02	28	121.15	37.25	3
1974	12	29	13	14	58	123.6	41.2	3
1974	12	30	10	26	53	123.6	41.2	3
1974	12	30	17	04	58	123.6	41.2	3
1974	12	30	17	46	27	123.6	41.2	4.1
1974	12	30	17	54	47	123.6	41.2	3.4
1974	12	30	18	06	56	123.6	41.2	3.4
1974	12	30	18	12	55	123.6	41.2	3
1974	12	30	18	40	59	123.6	41.2	3.1
1974	12	31	03	12	10	123.6	41.2	3.3
1974	12	31	07	53	29	123.6	41.2	3
1974	12	31	09	03	12	123.6	41.2	3.3
1974	12	31	12	22	24	123.6	41.2	3.3
1974	12	31	14	10	10	123.6	41.2	3.3
1974	12	31	14	15	11	123.6	41.2	3.4
1974	12	31	14	56	06	123.6	41.2	3.1
1974	12	31	19	27	04	123.6	41.2	3.7
1975	01	04	06	42	08	123.58	41.27	3.2
1975	01	05	05	59	03	120	34.15	3
1975	01	06	01	59	21	112.53	37.78	3
1975	01	08	19	14	31	116.55	33.7	3.4
1975	01	09	07	22	44	122.33	38.3	3.5
1975	01	13	03	31	53	122	40.12	3.1
1975	01	15	01	35	25	111.07	35.92	3
1975	01	15	21	19	16	118.9	33.33	3
1975	01	17	20	17	40	112.53	37.87	3.3
1975	01	18	07	49	22	123.63	41.23	3.5
1975	01	18	08	03	35	123.58	41.23	3.6
1975	01	21	00	15	00	114.98	37.38	3.3
1975	01	21	00	27	00	114.98	37.38	3.1
1975	01	21	01	39	00	114.98	37.38	3.2
1975	01	21	09	43	00	114.97	37.72	3.4
1975	01	21	10	27	00	114.95	37.4	3.2
1975	01	23	12	00	00	112.67	34.87	3.5
1975	01	23	20	48	29	119.37	31.52	3.4
1975	01	23	21	26	38	111.37	36.27	3.4
1975	01	25	07	23	14	114.08	39.65	3.2
1975	01	25	14	26	00	114.93	37.43	3
1975	01	26	13	19	00	114.93	37.4	3.3
1975	02	01	14	17	00	123.27	33.75	3.1
1975	02	03	18	38	00	122.58	40.68	3.1
1975	02	03	21	22	00	122.58	40.68	3.8
1975	02	04	00	58	00	122.58	40.68	3.6
1975	02	04	03	22	00	122.58	40.67	3.1
1975	02	04	04	23	00	122.78	40.67	4
1975	02	04	04	31	00	122.58	40.68	3.9
1975	02	04	06	12	00	122.77	40.67	3.4
1975	02	04	06	13	00	122.78	40.67	3.9
1975	02	04	06	53	00	122.78	40.67	4
1975	02	04	06	58	00	122.58	40.68	4.3
1975	02	04	07	50	00	122.58	40.68	5.1
1975	02	04	08	13	00	122.58	40.68	3.2
1975	02	04	08	57	00	122.58	40.68	4
1975	02	04	10	28	00	122.58	40.68	3.3
1975	02	04	10	36	00	122.58	40.68	4.8
1975	02	04	11	25	00	122.58	40.68	3
1975	02	04	16	24	00	122.82	40.67	3.3
1975	02	04	19	36	04	122.7	40.7	7.3
1975	02	04	19	48	08	122.9	40.6	5.1
1975	02	04	20	04	00	122.78	40.7	4.2
1975	02	04	20	07	00	122.67	40.55	4
1975	02	04	20	18	00	122.8	40.67	4.2
1975	02	04	20	28	00	122.68	40.58	4.2
1975	02	04	20	36	54	122.87	40.68	4.5
1975	02	04	20	39	00	122.8	40.67	4.6
1975	02	04	21	03	00	122.78	40.62	4
1975	02	04	21	09	34	122.67	40.67	4.1
1975	02	04	21	17	26	122.33	40.77	4.6
1975	02	04	21	32	35	122.72	40.73	5.5
1975	02	04	21	40	00	122.8	40.67	4.6
1975	02	04	21	56	00	122.78	40.72	4.8
1975	02	04	22	03	13	122.78	40.65	4.8
1975	02	04	22	17	10	122.8	40.62	4
1975	02	04	22	22	30	122.42	40.75	4.4
1975	02	04	23	32	05	122.4	40.8	4.7
1975	02	04	23	49	00	122.67	40.72	4.5
1975	02	05	00	05	17	122.38	40.73	4.5
1975	02	05	00	13	38	122.83	40.67	4
1975	02	05	01	01	45	122.93	40.65	4.8
1975	02	05	02	56	29	122.82	40.67	4.9
1975	02	05	03	03	38	122.72	40.65	4.2
1975	02	05	03	07	18	122.75	40.72	4.8
1975	02	05	03	16	40	122.73	40.67	4
1975	02	05	05	04	26	122.83	40.67	4.3
1975	02	05	05	55	22	122.58	40.72	4.3
1975	02	05	10	51	14	122.9	40.68	4
1975	02	05	12	06	02	122.67	40.72	4.3
1975	02	05	12	33	00	122.77	40.68	4.6
1975	02	05	13	07	42	122.72	40.67	4
1975	02	05	15	39	48	122.65	40.67	4
1975	02	05	17	23	09	122.5	40.7	4.1
1975	02	05	18	41	23	122.33	40.7	4.1
1975	02	05	19	30	47	122.53	40.72	4.4
1975	02	05	21	02	13	122.72	40.68	4.2
1975	02	05	23	52	54	122.63	40.7	5
1975	02	06	05	43	43	122.9	40.62	5.2
1975	02	06	06	08	50	112.03	37.97	3.4
1975	02	06	07	21	49	122.77	40.75	4.1
1975	02	06	12	24	57	122.5	40.8	5.4
1975	02	06	12	42	54	122.48	40.73	4
1975	02	06	23	56	16	122.83	40.75	4.5
1975	02	07	06	03	19	122.6	40.68	4.4
1975	02	07	18	31	45	122.83	40.68	4.2
1975	02	07	19	30	20	122.67	40.8	4
1975	02	08	02	30	23	122.47	40.82	4.5
1975	02	08	16	48	49	122.85	40.67	4.1
1975	02	08	21	48	18	122.72	40.77	4
1975	02	09	10	30	24	122.82	40.72	4.1
1975	02	10	01	18	48	113.93	37.58	3
1975	02	10	02	26	32	112.97	38.88	3
1975	02	10	03	13	03	123.5	39.7	4.5
1975	02	10	22	41	18	122.75	40.72	4.1
1975	02	11	10	03	48	122.78	40.65	4.2
1975	02	12	16	49	09	105.35	40.4	3.1
1975	02	12	20	42	45	122.78	40.7	4.7
1975	02	13	05	51	39	122.8	40.72	4.2
1975	02	14	03	26	26	122.85	40.68	4.2
1975	02	14	18	49	46	122.73	40.68	4.2
1975	02	15	21	08	04	122.78	40.65	5.4
1975	02	16	05	25	54	122.87	40.65	4.4
1975	02	16	08	20	53	120.03	38.7	3.4
1975	02	16	18	42	00	122.73	40.77	4.2
1975	02	16	22	01	20	122.8	40.68	5.4
1975	02	17	11	47	55	122.72	40.73	4.1
1975	02	17	12	33	12	122.7	40.72	4.4
1975	02	17	12	52	20	122.72	40.72	4.1
1975	02	18	18	51	48	122.7	40.78	4.7
1975	02	21	06	26	16	122.67	40.68	4.4
1975	02	22	15	45	14	122.73	40.7	4.5
1975	02	23	11	40	20	122.67	40.7	4.4
1975	02	24	05	07	19	122.88	40.78	4.8
1975	02	24	06	01	46	122.82	40.68	4
1975	02	25	04	52	09	122.62	40.73	4.8
1975	02	26	05	09	53	122.82	40.67	4.8
1975	02	26	07	06	56	122.77	40.65	4.2
1975	02	27	08	19	57	122.95	40.7	4
1975	02	27	13	44	42	122.73	40.72	4
1975	02	27	16	48	00	115.23	37.68	3
1975	02	28	11	56	12	122.78	40.7	4.4
1975	02	28	17	37	00	114.9	37.37	3.2
1975	03	02	03	10	58	122.57	40.7	4.1
1975	03	04	14	16	34	124.45	42.7	3.5
1975	03	07	17	57	07	122.72	40.73	4.2
1975	03	11	02	03	00	114.48	38.45	3
1975	03	12	09	54	35	119.38	38.17	3.2
1975	03	13	06	56	46	122.42	34.37	3.6
1975	03	14	05	17	57	106.27	38.47	3.6
1975	03	15	04	25	33	123.53	41.28	3.3
1975	03	15	18	36	47	123.2	38.42	3.3
1975	03	16	04	52	53	122.77	40.68	4.3
1975	03	19	05	59	31	122.8	40.73	4.2
1975	03	19	12	16	11	119.63	37.23	3.8
1975	03	20	11	51	24	122.22	40.1	3.2
1975	03	21	11	32	58	122.95	40.77	4.5
1975	03	22	11	40	09	122.97	40.88	4.1
1975	03	23	05	33	48	122.25	40.13	3.3
1975	03	23	20	36	37	120.8	33.68	3.9
1975	03	24	07	02	00	114.95	37.2	3.7
1975	03	24	07	10	00	114.95	37.2	3.4
1975	03	24	14	34	00	114.85	37.23	3
1975	03	28	18	37	39	119.3	31.47	3.3
1975	03	29	23	16	36	122.6	40.77	4.8
1975	03	31	01	34	00	115.27	37.72	3.2
1975	03	31	21	05	49	122.42	40.73	4
1975	04	01	09	25	57	121.33	41.42	3.8
1975	04	02	11	04	55	123.67	41.3	3.6
1975	04	05	20	28	21	122.47	40.7	4.4
1975	04	06	00	16	15	122.45	40.72	4.4
1975	04	08	05	26	51	122.95	40.67	4.1
1975	04	08	06	38	42	122.68	40.75	4.4
1975	04	10	03	55	36	122.48	40.72	5
1975	04	11	17	05	30	122.4	40.83	4.1
1975	04	13	05	26	12	106.8	40.9	3.6
1975	04	20	03	57	10	107.2	40.3	3.8
1975	04	20	12	59	00	113.85	36.08	3.6
1975	04	20	18	49	28	106.27	37.87	3.4
1975	04	21	00	17	05	122.45	40.77	4.5
1975	04	22	05	15	00	113.85	36.08	4.2
1975	04	23	07	51	32	117.67	39.3	3.8
1975	04	25	08	22	20	116.15	40.07	3.1
1975	04	25	12	54	00	113.85	36.08	3.1
1975	04	27	14	04	06	121.97	32.57	3
1975	04	30	07	35	33	122.67	34.62	3
1975	04	30	10	06	37	115.3	35.25	3.2
1975	05	04	09	22	29	122.78	40.78	4.8
1975	05	04	18	02	35	124.03	41.4	3.3
1975	05	06	22	21	57	120.88	33.83	3.1
1975	05	06	22	41	19	120.67	33.68	3.3
1975	05	09	11	11	35	119.33	38.17	4
1975	05	10	03	57	22	122.97	40.95	4.1
1975	05	10	11	06	30	122.23	40	4.2
1975	05	14	00	42	30	123.03	40.83	4.5
1975	05	14	19	57	00	111	33.68	3.2
1975	05	15	15	06	16	112.68	37.73	3
1975	05	15	21	39	08	120.5	37.73	3.2
1975	05	16	10	51	20	120.32	38	3
1975	05	20	10	23	25	104.28	40.3	3
1975	05	29	13	38	09	122.78	40.63	4
1975	05	31	01	45	11	123.7	32.37	3.9
1975	06	03	03	10	29	116.08	31.95	3.1
1975	06	06	15	56	35	115.93	40.23	3
1975	06	08	11	02	38	123.82	32.28	3.9
1975	06	09	02	34	35	123.52	41.3	4.4
1975	06	09	02	37	34	123.45	41.3	3.4
1975	06	09	09	41	03	123.57	41.28	4.3
1975	06	12	07	31	08	122.22	40.37	3.1
1975	06	12	14	25	43	112.88	38.95	3.2
1975	06	12	20	47	03	122.93	40.67	4.4
1975	06	12	20	53	09	122.93	40.67	4
1975	06	13	11	59	27	118.42	34.47	3.1
1975	06	16	15	31	17	123.5	41.3	3.2
1975	06	16	17	02	05	106.25	38.83	3
1975	06	17	08	17	52	122.17	40.37	3
1975	06	17	09	44	03	122.17	40.37	3.2
1975	06	17	10	25	23	111.9	40.2	3.4
1975	06	19	21	50	42	112.7	39.98	3.3
1975	06	22	21	00	00	121.37	39.82	3.3
1975	06	22	21	13	48	115.25	40.72	3.7
1975	06	24	09	18	30	122.88	40.63	4.3
1975	06	24	10	40	06	111.7	40.5	4.8
1975	06	25	03	09	04	122.13	40.35	3.2
1975	06	27	11	39	58	111.83	40.37	3.4
1975	06	29	14	20	58	122.2	40.38	3.3
1975	06	30	10	49	00	115.65	32.45	3.3
1975	07	01	10	11	21	122.5	40.8	3
1975	07	02	04	03	19	122.78	40.7	3.8
1975	07	03	02	05	26	122.72	40.67	3.7
1975	07	04	07	06	28	122.57	40.77	4.6
1975	07	04	08	48	39	121.6	39.5	3.1
1975	07	04	09	30	39	121.8	39.5	3.1
1975	07	04	16	59	44	122.62	40.83	3
1975	07	04	18	04	31	121.6	37.15	3.3
1975	07	08	00	01	37	121.22	35.18	3.2
1975	07	08	16	49	12	111.7	36.03	3
1975	07	11	20	44	14	122.48	40.77	3.3
1975	07	13	04	28	40	122.43	40.8	3.1
1975	07	14	20	56	52	123.12	40.87	3.7
1975	07	15	20	16	01	122.15	40.4	3
1975	07	16	09	00	33	122.35	40.75	3
1975	07	17	08	00	53	122.92	40.67	3.3
1975	07	19	21	30	08	106.25	38.28	3.2
1975	07	20	12	39	26	122.77	40.62	3.8
1975	07	20	20	39	34	122.88	40.7	3.3
1975	07	21	04	55	35	106.53	39.55	3.1
1975	07	22	08	01	01	122.77	40.72	3
1975	07	24	09	15	23	122.68	40.77	3.2
1975	07	24	21	16	40	122.77	40.7	3.6
1975	07	26	02	52	24	121.08	33.35	3.6
1975	07	26	11	36	09	122.98	40.63	3.3
1975	07	27	14	04	21	122.62	40.72	3
1975	07	28	00	40	51	122.47	40.75	3.3
1975	07	28	04	23	11	122.63	40.72	3.5
1975	07	28	06	30	32	115.95	31.13	3.5
1975	07	28	10	16	09	122.75	40.72	4.4
1975	07	30	14	05	12	111.6	40.6	3.4
1975	07	30	22	32	32	122.62	40.67	3.2
1975	07	31	17	20	32	122.58	40.73	3.3
1975	07	31	23	24	44	123.1	40.5	3.1
1975	08	01	23	19	59	122.78	40.63	3.1
1975	08	02	04	30	51	122.97	40.65	3
1975	08	06	12	54	38	122.62	40.72	3.1
1975	08	06	22	16	41	122.45	40.8	3.2
1975	08	07	16	41	03	122.72	40.7	3.1
1975	08	08	01	46	31	123.1	40.57	3
1975	08	08	11	42	59	122.62	40.67	3.6
1975	08	09	17	43	14	116.58	38.42	3.4
1975	08	10	04	47	12	122.47	40.8	3.2
1975	08	12	15	12	19	122.62	40.72	3.6
1975	08	13	02	58	55	111.05	35.1	3.7
1975	08	13	03	50	13	111.13	35.2	3
1975	08	14	09	36	06	114.45	39.22	3
1975	08	15	20	35	49	122.45	40.8	3
1975	08	16	13	31	13	112.8	38.55	3.7
1975	08	18	03	36	45	122.25	40.2	3.2
1975	08	18	12	16	28	122.57	40.73	3.2
1975	08	20	11	00	24	122.77	40.68	3.3
1975	08	20	12	14	11	122.75	40.8	3
1975	08	21	08	35	57	119.52	38.47	3
1975	08	22	11	29	30	122.58	40.72	3.4
1975	08	24	04	15	00	122.17	40.3	3.1
1975	08	24	05	49	55	112.78	37.37	3.8
1975	08	24	08	17	33	122.55	40.73	3.2
1975	08	24	13	35	09	119.73	37.72	3
1975	08	25	08	22	56	122.18	40.3	3
1975	08	25	14	43	19	122.97	40.62	3.1
1975	08	26	10	08	36	122.63	40.72	3.6
1975	08	27	00	47	53	122.18	40.3	3.1
1975	08	27	15	55	16	122.2	40.28	3.2
1975	08	28	16	03	03	122.7	40.68	3.2
1975	08	28	22	04	01	122.55	40.73	3.3
1975	08	28	22	05	02	122.53	40.73	5.4
1975	08	28	22	07	50	122.55	40.73	4.1
1975	08	28	22	10	43	122.55	40.73	4
1975	08	28	22	49	19	122.55	40.73	4
1975	08	29	01	38	29	122.55	40.73	3
1975	08	29	03	41	29	122.55	40.73	3.3
1975	08	29	09	25	17	122.23	40.88	3
1975	08	29	11	10	06	122.53	40.77	3.3
1975	08	29	21	22	51	122.57	40.73	3.2
1975	08	30	01	39	39	122.57	40.73	3.1
1975	08	31	08	47	52	122.53	40.72	3
1975	08	31	18	17	13	122.65	40.72	3.6
1975	08	31	21	51	26	122.18	40.3	3.1
1975	09	02	20	10	05	121.8	32.9	5.3
1975	09	02	21	10	21	121.97	32.83	3
1975	09	02	23	21	34	121.8	33	5.1
1975	09	02	23	27	46	121.73	32.8	3.8
1975	09	03	01	18	02	121.67	32.8	3
1975	09	03	02	47	28	122.78	40.72	3.2
1975	09	04	15	34	29	122.5	40.78	3.5
1975	09	04	16	28	55	122.62	40.72	3.2
1975	09	06	00	54	52	121.87	32.78	3.2
1975	09	09	15	43	01	121.82	32.82	3.7
1975	09	09	16	07	59	106.37	39.67	3
1975	09	11	01	03	33	122.52	40.75	3
1975	09	12	03	45	20	122.28	40.25	3.7
1975	09	12	21	20	05	122.43	40.82	3.1
1975	09	12	22	33	38	122.15	40.33	3.5
1975	09	14	14	24	51	121.95	32.78	3.4
1975	09	16	19	03	13	110.57	35	3.3
1975	09	18	03	00	24	122.33	34.28	3.2
1975	09	21	12	00	54	120.83	32.5	3.1
1975	09	23	06	04	00	114.87	35.75	3.4
1975	09	24	04	30	39	122.42	40.73	3
1975	09	25	14	18	35	106.5	39.82	3.3
1975	09	27	12	45	10	120.05	33.43	3.6
1975	09	28	19	33	32	122.23	40.38	3.2
1975	09	29	13	00	09	120.07	38.63	3
1975	10	02	15	23	23	122.22	40.32	3.3
1975	10	02	21	29	39	122.42	40.77	3.3
1975	10	02	22	25	07	121.85	32.88	3.4
1975	10	04	11	31	08	122.53	40.72	3.9
1975	10	05	12	27	53	112.97	39.97	3.5
1975	10	05	13	42	04	122.93	40.63	4.7
1975	10	06	09	23	28	122.2	40.32	3
1975	10	06	21	25	58	122.95	40.68	3.3
1975	10	07	21	10	33	123.05	30.1	3.4
1975	10	09	02	23	40	106.32	39.05	3.1
1975	10	09	07	25	08	122.68	40.6	4.1
1975	10	11	14	56	17	122.95	40.6	3
1975	10	13	04	21	15	105.18	40.12	3.1
1975	10	14	02	02	16	122.78	40.73	3.4
1975	10	15	18	28	32	123.43	41.33	4
1975	10	16	05	41	06	113.17	39.52	3.1
1975	10	16	10	29	48	122.75	40.7	4.1
1975	10	17	10	43	47	108.8	40.5	3.2
1975	10	17	17	10	37	118	38.58	3.8
1975	10	18	21	18	13	117.52	31.18	3.2
1975	10	19	17	50	58	122.85	40.63	4.5
1975	10	21	19	24	40	122.63	40.68	4.1
1975	10	22	02	35	42	122.65	40.7	4
1975	10	22	10	29	55	122.67	40.67	3.4
1975	10	24	00	46	00	122.43	40.77	3.2
1975	10	24	05	34	07	122.43	40.77	3.3
1975	10	24	08	12	47	122.4	40.78	3.1
1975	10	24	18	51	37	122.87	40.65	3.3
1975	10	25	17	16	40	122.47	40.73	3.6
1975	10	25	19	37	18	122.72	40.62	4.1
1975	10	27	12	06	52	115.4	37.88	3
1975	10	28	17	14	02	115.58	37.83	3.1
1975	10	29	11	11	56	122.97	40.62	4.1
1975	10	29	15	49	54	122.97	40.62	3.1
1975	10	30	01	23	14	122.97	40.62	3.3
1975	10	30	01	23	14	122.97	40.62	3.5
1975	10	31	04	29	52	122.98	40.62	3.8
1975	11	02	19	15	00	113.18	34.47	3.4
1975	11	03	06	37	37	123.9	32.4	3.1
1975	11	03	11	37	24	122.38	40.8	3.3
1975	11	03	22	33	55	107.6	40.7	3.6
1975	11	05	10	33	17	121.67	32.78	3.2
1975	11	06	02	31	41	120.05	38.75	3
1975	11	06	10	04	33	122.58	40.73	3.1
1975	11	06	17	45	58	122.58	40.67	3.6
1975	11	06	20	51	54	122.57	40.75	3.3
1975	11	06	20	52	51	122.58	40.73	3.9
1975	11	08	17	09	36	122.62	40.72	3.1
1975	11	09	12	46	25	120.32	40.97	3.3
1975	11	12	22	13	59	122.7	40.67	3.3
1975	11	13	11	24	56	121.78	32.83	3
1975	11	13	11	42	00	123.87	34.7	3.4
1975	11	13	15	23	29	118.75	39.62	3.1
1975	11	13	19	39	55	119.62	37.75	3.5
1975	11	14	05	59	46	122.68	40.72	3.4
1975	11	15	13	45	16	122.7	40.7	3
1975	11	16	10	10	19	122.65	40.7	3.1
1975	11	17	04	40	58	120.17	38.88	3.1
1975	11	18	23	49	33	120.05	38.63	3.1
1975	11	20	00	47	02	122.77	40.73	3.7
1975	11	21	15	55	37	111.73	35.85	3.5
1975	11	22	10	43	01	120.07	38.82	3
1975	11	24	12	00	30	122.58	40.75	3.2
1975	11	24	12	35	35	122.6	40.72	3.2
1975	11	25	04	48	08	111.72	35.77	3.2
1975	11	25	16	38	02	122.75	40.78	3.5
1975	11	27	13	12	25	122.15	40.15	3.6
1975	11	27	19	38	52	122.67	40.65	4.8
1975	11	27	20	02	20	122.67	40.72	4.6
1975	11	27	20	58	57	122.67	40.7	3.6
1975	11	27	21	00	07	122.67	40.68	3.8
1975	11	27	21	15	04	122.63	40.72	3
1975	12	01	00	34	35	118	39.25	4.2
1975	12	01	18	02	15	120.5	39	3.3
1975	12	02	09	30	21	122.68	40.7	3.3
1975	12	04	18	40	44	122.87	40.65	4.4
1975	12	06	19	26	09	116.12	31.4	3.1
1975	12	07	11	17	38	122.73	40.7	3.3
1975	12	07	23	32	36	122.55	40.7	3.2
1975	12	08	00	15	22	122.52	40.72	3.2
1975	12	08	13	39	15	122.15	35.55	3
1975	12	08	14	53	40	121.87	32.87	3
1975	12	09	10	47	39	104.15	40.23	3.1
1975	12	11	07	09	43	122.73	40.7	3.1
1975	12	11	07	21	34	111.8	36.3	3.5
1975	12	12	22	37	20	113.17	39	3.2
1975	12	14	02	14	02	123.03	40.58	3.3
1975	12	14	16	48	10	122.85	40.7	3
1975	12	16	04	29	24	110.88	35.5	3
1975	12	17	08	38	08	122.83	40.68	3.4
1975	12	17	10	05	41	122.75	40.65	3.4
1975	12	17	21	05	48	122.68	40.78	3.7
1975	12	18	00	22	33	120.17	38.85	3.1
1975	12	18	08	32	21	112	36.87	3.3
1975	12	18	21	43	28	122.77	40.67	3.9
1975	12	23	12	24	42	122.63	40.72	3.1
1975	12	24	19	22	58	122.9	40.6	3.4
1975	12	25	23	32	35	109.6	34.82	3
1975	12	28	21	03	31	122.72	40.67	3.2
1975	12	29	05	24	54	113.6	36	3.4
1975	12	30	12	00	25	121.28	34.03	4.3
1975	12	30	21	25	16	122.78	40.58	3.9
1976	01	04	01	00	27	122.47	40.75	3.2
1976	01	04	05	09	02	122.47	40.75	3.2
1976	01	04	18	01	43	119.42	38.13	3.2
1976	01	05	02	06	21	122.57	40.72	3.3
1976	01	06	01	20	00	120.4	38.12	3.2
1976	01	06	03	58	27	122.18	39.92	3.3
1976	01	06	13	22	09	120.43	38.08	3.2
1976	01	06	15	08	41	122.68	40.77	3.2
1976	01	07	20	17	14	106.65	40	3.7
1976	01	08	11	33	15	105.88	40.45	3.9
1976	01	09	17	43	43	122.58	40.7	4.7
1976	01	09	18	00	52	122.5	40.77	3
1976	01	09	21	25	00	114.97	37.42	3.6
1976	01	09	21	45	58	104.52	40.12	3.1
1976	01	10	05	08	00	122.83	29.92	3.5
1976	01	10	08	08	26	116.28	31.5	3
1976	01	10	10	55	47	104.27	40.63	3.5
1976	01	11	16	47	36	122.55	40.7	3.9
1976	01	13	17	58	21	123.05	40.52	3
1976	01	17	20	01	44	107.22	34.5	3.9
1976	01	19	03	56	57	103.17	39.43	3
1976	01	19	14	39	22	121.38	37.12	3.1
1976	01	20	14	42	38	116.52	31.6	3.5
1976	01	20	20	55	15	122.13	40.42	3.1
1976	01	21	11	36	26	122.15	40.42	3.1
1976	01	21	12	02	37	122.15	40.42	3
1976	01	22	00	54	09	108.73	34.77	3.2
1976	01	23	07	48	22	122.63	40.75	3
1976	01	25	11	39	04	122.58	40.68	3
1976	01	26	11	16	00	122.8	29.9	3.2
1976	01	29	12	52	13	118.8	39.5	3.5
1976	01	30	13	55	58	122.65	40.68	3.9
1976	01	30	13	57	09	122.67	40.7	3.7
1976	02	02	20	47	28	122.47	34.52	3.1
1976	02	03	03	54	11	108.7	34.72	3
1976	02	03	06	20	28	108.7	34.7	3.7
1976	02	03	15	42	33	122.6	40.72	3
1976	02	06	17	48	00	114.93	37.35	3
1976	02	08	14	18	59	122.57	40.75	4
1976	02	08	14	37	41	122.6	40.7	3.5
1976	02	08	18	16	22	122.3	34.9	3.1
1976	02	10	00	32	13	122.72	40.73	3.2
1976	02	10	15	10	08	122.83	40.65	3.5
1976	02	10	16	40	57	122.93	40.63	4.8
1976	02	11	02	54	00	111.95	33.25	3.6
1976	02	11	08	27	58	122.52	40.72	3.3
1976	02	11	18	34	41	122.63	40.73	3.3
1976	02	12	11	19	00	114.9	37.37	3.2
1976	02	13	05	57	28	122.62	40.72	3
1976	02	13	11	09	00	121.53	39.15	3
1976	02	13	20	35	30	121.13	37.9	3.1
1976	02	14	09	38	00	111.97	33.25	4
1976	02	16	09	29	49	123.55	41.25	3.3
1976	02	17	01	47	00	111.97	33.17	3.3
1976	02	17	01	54	00	111.95	33.25	3.7
1976	02	17	03	15	00	111.95	33.25	3.2
1976	02	18	10	44	21	122.43	40.82	3.2
1976	02	18	12	59	00	112	33.2	3.2
1976	02	19	11	07	00	111.93	33.25	3.6
1976	02	19	19	49	26	122.67	40.75	3
1976	02	20	06	27	10	121.67	41.15	3.3
1976	02	21	10	41	00	111.95	33.25	3.5
1976	02	21	13	00	55	119.35	38.12	3
1976	02	23	12	17	11	116	32.62	3.3
1976	02	23	14	07	00	111.98	33.25	3.6
1976	02	25	13	57	00	120.52	38	4.1
1976	02	25	14	19	27	120.52	37.98	3.1
1976	02	25	16	17	22	120.52	37.98	3.3
1976	02	26	02	08	31	120.52	37.98	3.3
1976	02	26	08	46	00	124.2	33.5	3.8
1976	02	26	23	13	00	111.95	33.25	3.2
1976	02	28	11	57	12	122.57	40.73	3.6
1976	02	28	22	54	00	111.97	33.3	3.7
1976	03	01	04	00	41	122.2	40.33	3.4
1976	03	01	19	13	55	122.27	40.3	3.1
1976	03	02	23	33	01	122.73	40.63	3.1
1976	03	03	21	52	56	112.53	37.67	3.1
1976	03	04	12	31	51	122.38	40.43	3.2
1976	03	04	14	01	14	116.75	34.72	3.3
1976	03	04	18	56	02	116.78	34.72	3
1976	03	06	15	30	09	122.73	40.72	3.5
1976	03	07	07	57	30	122.7	40.67	3.9
1976	03	10	02	47	41	124.25	35.37	3.3
1976	03	12	15	20	15	122.75	40.63	4.2
1976	03	13	14	24	00	115	37.52	3
1976	03	14	13	00	32	105.37	40.02	3.5
1976	03	15	09	33	13	122.83	40.72	3.7
1976	03	17	07	39	05	122.37	40.8	3.5
1976	03	21	06	58	41	122.63	40.67	3.5
1976	03	23	03	46	04	123.3	40.48	3.3
1976	03	28	12	03	08	121	33.8	3.2
1976	03	29	23	27	00	120.77	38.17	3.4
1976	03	30	00	05	00	120.78	38.17	3.6
1976	03	30	01	03	00	120.82	38.17	3
1976	03	30	01	06	00	120.82	38.15	3.5
1976	03	30	01	20	00	120.88	38.17	3
1976	03	30	01	38	00	120.75	38.15	3.1
1976	03	30	01	45	00	120.8	38.17	3.1
1976	03	30	01	56	00	120.83	38.17	3
1976	03	30	02	09	00	120.87	38.18	3.8
1976	03	30	02	32	00	120.8	38.18	3
1976	03	30	02	51	00	120.87	38.15	3
1976	03	30	02	57	00	120.75	38.17	3.1
1976	03	30	03	12	00	120.75	38.17	3.1
1976	03	30	04	01	00	120.75	38.17	3
1976	03	30	04	13	00	120.78	38.17	3.3
1976	03	30	04	18	00	120.82	38.15	3.2
1976	03	30	04	58	13	122.25	40.15	3.4
1976	03	30	05	02	00	120.75	38.17	3
1976	03	30	05	42	00	120.83	38.18	3.3
1976	03	30	06	00	00	120.83	38.18	3
1976	03	30	07	34	00	120.92	38.08	3.2
1976	03	30	08	09	00	120.52	38	3.2
1976	03	30	10	05	00	120.82	38.17	3.8
1976	03	30	10	47	00	120.78	38.17	3
1976	03	30	11	40	00	120.78	38.17	3.5
1976	03	31	07	24	45	122.82	40.7	3.6
1976	04	02	17	23	48	121.8	34.67	3.6
1976	04	04	20	59	26	116.12	31.42	3.1
1976	04	05	13	16	41	121.13	36.9	3
1976	04	06	00	54	37	112.2	40.23	6.2
1976	04	06	01	00	35	112.2	40.23	3.8
1976	04	06	01	07	18	112.2	40.23	3
1976	04	06	01	07	33	112.2	40.23	3.2
1976	04	06	01	09	41	112.2	40.23	3.2
1976	04	06	01	16	00	112.2	40.23	3.2
1976	04	06	01	21	33	112.2	40.23	3
1976	04	06	01	25	00	112.2	40.23	3.7
1976	04	06	01	32	00	112.2	40.23	3
1976	04	06	02	13	45	112.2	40.23	3.4
1976	04	06	02	22	31	112.2	40.23	3.4
1976	04	06	03	52	42	112.2	40.23	3
1976	04	06	04	30	39	112.2	40.23	3
1976	04	06	05	04	19	112.2	40.23	3
1976	04	06	05	29	56	111.7	36.47	3
1976	04	06	05	44	12	112.2	40.23	3.1
1976	04	06	05	45	04	112.2	40.23	3.1
1976	04	06	06	13	26	112.2	40.23	3.1
1976	04	06	11	30	00	112.2	40.23	3
1976	04	06	16	43	15	112.2	40.23	3
1976	04	06	18	45	40	112.2	40.23	3.1
1976	04	07	03	10	13	115.35	35.2	3.2
1976	04	07	11	30	00	119.33	38.37	3.3
1976	04	10	07	12	13	122.63	40.68	4.1
1976	04	10	07	14	00	122.67	40.7	3
1976	04	10	11	02	49	112.2	40.23	3.3
1976	04	11	07	56	41	112.32	39.98	4.2
1976	04	11	11	03	02	112.15	40.25	4
1976	04	11	13	45	10	109.5	40.5	3
1976	04	11	15	01	17	106.72	39.63	3.3
1976	04	11	21	56	45	122.75	40.63	3.4
1976	04	14	05	35	26	122.63	40.63	3.8
1976	04	14	08	11	54	122.62	40.63	3.2
1976	04	14	10	22	57	122.62	40.65	3.9
1976	04	15	00	19	28	121.68	32.9	3.7
1976	04	15	02	34	50	121.67	32.97	3.4
1976	04	15	06	02	54	121.82	32.9	3.6
1976	04	16	14	30	10	121.1	34.33	3
1976	04	17	09	47	43	106.83	40.17	3
1976	04	17	12	15	53	106.83	40.17	3.1
1976	04	18	09	33	44	114.28	39.55	3.1
1976	04	20	00	42	30	112.15	40.17	3.3
1976	04	20	12	55	11	122.53	40.53	3.5
1976	04	22	09	54	58	116.67	38.68	4.8
1976	04	22	16	15	54	122.83	40.62	3
1976	04	25	02	14	54	122.72	40.7	4.1
1976	04	25	06	10	09	122.82	40.67	3.4
1976	04	26	15	05	03	112.15	40.2	3.1
1976	04	27	07	21	17	106.83	40.13	3.5
1976	04	27	07	24	27	106.8	40.12	3.5
1976	04	27	07	26	17	106.8	40.17	3.7
1976	04	27	07	35	27	106.83	40.13	4
1976	04	27	07	50	08	106.83	40.17	3.2
1976	04	27	08	00	44	106.83	40.17	3.1
1976	04	27	08	18	08	106.8	40.15	4.3
1976	04	27	09	45	43	106.83	40.13	3.2
1976	04	27	10	31	29	106.83	40.17	3.2
1976	04	27	10	50	09	106.8	40.13	3.6
1976	04	27	18	11	28	106.82	40.13	3.5
1976	04	28	00	56	52	122.57	40.68	3.1
1976	04	28	07	32	08	106.75	40.23	4.2
1976	04	28	17	53	16	106.75	40.22	3.2
1976	04	29	11	17	13	106.83	40.17	3.4
1976	04	29	18	22	40	123	40.9	3
1976	04	30	18	36	24	122.6	40.72	3.2
1976	04	30	21	09	45	120.47	34.33	3
1976	05	01	19	41	58	106.5	40.18	3.8
1976	05	02	02	23	10	123.25	40.5	3
1976	05	02	23	57	39	104.5	40	3
1976	05	04	04	56	45	117.8	38.13	3.5
1976	05	04	13	56	29	122.43	40.77	3.3
1976	05	04	14	11	14	112.12	40.1	3.4
1976	05	04	15	10	19	122.8	40.73	3.9
1976	05	04	19	54	40	115.33	35.42	3
1976	05	04	21	40	34	123.2	40.5	3.3
1976	05	05	02	21	32	122.48	40.72	3.5
1976	05	05	03	25	50	106.77	40.12	3.6
1976	05	05	09	01	12	106.62	40.13	3.9
1976	05	07	03	30	33	112.13	40.2	4
1976	05	10	03	01	16	122.65	40.63	3.1
1976	05	11	04	54	18	112.12	40.2	3.3
1976	05	12	09	53	21	114.03	40.43	3.1
1976	05	14	05	15	08	122.65	40.7	4.5
1976	05	14	13	31	14	122.58	40.78	3.1
1976	05	15	08	16	30	123.25	40.52	3.5
1976	05	16	04	44	27	122.13	40.33	3.2
1976	05	17	02	34	00	122.42	40.78	3.2
1976	05	22	08	16	19	116.32	31.97	3.7
1976	05	23	13	10	02	122.13	40.37	3
1976	05	25	13	16	39	120.53	38.05	3.5
1976	05	26	02	03	00	112.17	40.22	3.7
1976	05	26	23	50	20	122.62	40.7	3.2
1976	05	28	15	17	43	121.72	38.83	3
1976	05	29	16	38	29	112.5	40.52	4
1976	05	31	14	38	01	112.08	40.2	3.9
1976	06	01	11	03	46	122.63	40.68	3.2
1976	06	07	23	49	16	114.05	40.47	3.5
1976	06	08	11	36	10	119.42	38.3	3.1
1976	06	09	00	07	38	118.53	37.9	3.2
1976	06	10	13	23	06	122.52	40.72	3.4
1976	06	12	12	49	26	122.85	40.7	3.4
1976	06	12	19	13	50	109.87	40.55	3.6
1976	06	14	21	29	44	117.5	31.97	3.6
1976	06	15	18	01	08	112.2	40.18	3.6
1976	06	16	02	20	01	122.73	40.68	3.1
1976	06	17	01	00	42	104.5	40.05	3.1
1976	06	17	07	28	43	121.88	35.77	3.2
1976	06	18	23	49	24	112.17	40.67	3.4
1976	06	19	02	10	37	119.42	38.13	3.7
1976	06	19	06	57	06	112.55	37.67	3.1
1976	06	19	08	01	36	122.57	40.77	3
1976	06	19	17	40	43	112.12	40.1	3.7
1976	06	20	08	49	08	122.58	40.77	3.2
1976	06	20	17	56	03	119.42	38.13	3
1976	06	20	23	42	28	112.53	37.68	3.2
1976	06	21	08	30	01	122.42	40.72	3.3
1976	06	21	23	06	09	112.33	40.17	3
1976	06	22	17	20	09	112.65	37.92	3.6
1976	06	25	07	00	43	112.55	37.7	3.5
1976	06	25	09	54	18	122.6	40.62	3.8
1976	06	30	20	04	32	122.58	40.73	3.4
1976	07	01	10	26	20	122.38	40.78	3
1976	07	01	22	27	38	105.8	41	3
1976	07	01	22	27	38	106.8	41	3.3
1976	07	05	02	10	09	122.55	40.73	3
1976	07	06	19	24	29	112.2	37.25	3.1
1976	07	10	04	30	51	111.42	40.5	3.5
1976	07	13	02	01	51	108.87	33.93	3.1
1976	07	14	13	17	58	108.7	41.3	3.3
1976	07	16	05	58	22	122.92	40.68	3.2
1976	07	17	02	33	45	112.57	37.68	3.2
1976	07	20	15	09	08	112.53	37.68	3.3
1976	07	21	08	51	52	112.53	37.68	3.2
1976	07	22	11	20	51	123.27	40.53	3
1976	07	22	18	06	14	113.42	40.67	3.2
1976	07	26	11	25	49	121.5	37.1	3.2
1976	07	28	03	42	53	118.18	39.63	7.8
1976	07	28	03	59	00	118.18	39.63	4.3
1976	07	28	04	02	00	118.18	39.63	4.3
1976	07	28	04	02	00	118.18	39.63	4.4
1976	07	28	04	03	00	118.18	39.63	4.7
1976	07	28	04	05	00	118.18	39.63	4.2
1976	07	28	04	05	00	118.18	39.63	4.5
1976	07	28	04	07	00	118.18	39.63	4
1976	07	28	04	07	00	118.18	39.63	4.2
1976	07	28	04	08	00	118.18	39.63	4.9
1976	07	28	04	11	00	118.18	39.63	4.5
1976	07	28	04	12	00	118.18	39.63	4.8
1976	07	28	04	13	00	118.18	39.63	5.3
1976	07	28	04	16	00	118.18	39.63	4.8
1976	07	28	04	18	00	118.18	39.63	4.2
1976	07	28	04	20	00	118.18	39.63	4.1
1976	07	28	04	20	00	118.18	39.63	4.4
1976	07	28	04	26	00	118.18	39.63	4.2
1976	07	28	04	27	00	118.18	39.63	4.1
1976	07	28	04	30	00	118.18	39.63	4.4
1976	07	28	04	31	00	118.18	39.63	4.2
1976	07	28	04	33	00	118.18	39.63	4
1976	07	28	04	34	00	118.18	39.63	4
1976	07	28	04	34	40	118.18	39.63	5.1
1976	07	28	04	38	00	118.18	39.63	4.3
1976	07	28	04	39	00	118.18	39.63	4.6
1976	07	28	04	41	00	118.18	39.63	4.3
1976	07	28	04	45	00	118.18	39.63	4.9
1976	07	28	04	48	00	118.18	39.63	4.2
1976	07	28	04	49	00	118.18	39.63	4.2
1976	07	28	04	49	00	118.18	39.63	4.4
1976	07	28	04	54	00	118.18	39.63	4.4
1976	07	28	04	54	00	118.18	39.63	4.6
1976	07	28	04	56	00	118.18	39.63	4.5
1976	07	28	04	58	00	118.18	39.63	4
1976	07	28	05	00	00	118.18	39.63	4
1976	07	28	05	03	00	118.18	39.63	4
1976	07	28	05	04	00	117.83	39.7	5
1976	07	28	05	07	00	118.42	39.7	5.2
1976	07	28	05	09	00	118.23	39.62	4.2
1976	07	28	05	11	05	118.15	39.48	5.3
1976	07	28	05	13	00	118.15	39.48	4.1
1976	07	28	05	13	00	118.15	39.48	5.2
1976	07	28	05	16	00	118.15	39.48	4.2
1976	07	28	05	17	00	118.37	39.67	4.5
1976	07	28	05	22	00	118.38	39.83	4
1976	07	28	05	22	00	118.38	39.83	4.6
1976	07	28	05	23	00	118.38	39.83	4.2
1976	07	28	05	28	00	118.07	39.23	4.3
1976	07	28	05	29	00	118.07	39.23	4
1976	07	28	05	36	00	118.27	39.52	4
1976	07	28	05	37	00	118.27	39.52	4.1
1976	07	28	05	42	00	118.27	39.52	4
1976	07	28	05	42	00	118.27	39.52	4.3
1976	07	28	05	44	00	118.75	39.58	4.5
1976	07	28	05	50	00	118.47	40.07	4
1976	07	28	05	53	00	118.35	39.75	4.5
1976	07	28	06	06	00	118.35	39.75	4.1
1976	07	28	06	07	00	118.35	39.75	4
1976	07	28	06	09	00	118.1	39.43	4.4
1976	07	28	06	13	00	118.1	39.43	4.3
1976	07	28	06	15	00	118.43	39.75	4.4
1976	07	28	06	16	00	118.43	39.75	4.2
1976	07	28	06	17	00	118.43	39.75	4
1976	07	28	06	20	00	118.27	39.63	4
1976	07	28	06	21	00	118.38	39.73	4.4
1976	07	28	06	21	00	118.43	39.75	4
1976	07	28	06	23	00	118.43	39.75	4
1976	07	28	06	25	00	118.43	39.75	4
1976	07	28	06	31	28	118.02	39.28	5.1
1976	07	28	06	39	22	118.45	39.85	5.1
1976	07	28	06	47	00	118.45	39.85	4.1
1976	07	28	06	50	00	118.45	39.85	4.2
1976	07	28	06	51	00	118.8	39.35	4.6
1976	07	28	06	52	00	118.8	39.35	4
1976	07	28	06	52	00	118.8	39.35	4.1
1976	07	28	07	03	18	117.78	39.42	5.2
1976	07	28	07	06	00	117.78	39.42	4.2
1976	07	28	07	11	00	118.45	39.87	4.1
1976	07	28	07	17	32	117.78	39.45	6.2
1976	07	28	07	24	00	118.15	39.65	4.3
1976	07	28	07	27	00	118.32	39.67	4.3
1976	07	28	07	28	19	118.2	39.62	4.6
1976	07	28	07	32	00	118.2	39.62	4.3
1976	07	28	07	33	00	118.2	39.62	4.3
1976	07	28	07	34	00	118.45	39.77	4.1
1976	07	28	07	36	03	117.78	39.33	4.9
1976	07	28	07	39	00	117.78	39.33	4.1
1976	07	28	07	40	21	118.17	39.68	5.2
1976	07	28	07	50	00	118.08	39.3	4
1976	07	28	07	51	00	118.08	39.3	4.1
1976	07	28	07	54	00	118.08	39.3	4
1976	07	28	07	56	03	117.9	39.43	4.7
1976	07	28	07	59	22	118.27	39.65	4.6
1976	07	28	08	04	10	118	39.37	4.6
1976	07	28	08	06	00	118	39.37	4
1976	07	28	08	11	00	118	39.37	4
1976	07	28	08	12	00	118	39.37	4
1976	07	28	08	15	00	118	39.42	4.3
1976	07	28	08	28	00	118	39.42	4
1976	07	28	08	35	00	118	39.42	4.2
1976	07	28	08	45	00	118	39.42	4
1976	07	28	08	46	00	118	39.42	4
1976	07	28	08	53	00	118.92	39.23	4.2
1976	07	28	08	56	00	118.3	39.65	4.7
1976	07	28	08	58	46	117.73	39.27	5.2
1976	07	28	09	03	00	118.28	39.6	4.1
1976	07	28	09	12	00	118.33	39.75	4.1
1976	07	28	09	13	44	118.43	39.73	5
1976	07	28	09	17	00	118.43	39.73	4
1976	07	28	09	18	00	118.43	39.73	4
1976	07	28	09	18	00	118.43	39.73	4.2
1976	07	28	09	21	37	118.45	39.62	5
1976	07	28	09	26	00	118.45	39.62	4
1976	07	28	09	28	00	118.4	39.72	4
1976	07	28	09	37	00	118.4	39.72	4.3
1976	07	28	09	45	32	117.95	39.13	5.5
1976	07	28	09	50	00	117.95	39.13	4.1
1976	07	28	10	06	00	118.65	39.63	4
1976	07	28	10	15	49	118.35	39.67	4.7
1976	07	28	10	44	15	117.88	39.32	5
1976	07	28	10	45	00	118.33	39.77	4.9
1976	07	28	10	56	00	118.33	39.77	4.2
1976	07	28	10	59	11	118.4	39.72	4.1
1976	07	28	11	19	00	118.27	39.68	4.6
1976	07	28	11	19	00	118.5	39.72	4
1976	07	28	11	33	34	118	39.25	4.8
1976	07	28	11	49	00	118.25	39.55	4
1976	07	28	11	53	40	117.85	39.37	4.4
1976	07	28	11	56	00	117.75	39.33	4.2
1976	07	28	12	02	27	118.05	39.37	4.4
1976	07	28	12	04	00	118.07	39.68	4.5
1976	07	28	12	06	53	118.1	39.43	5.3
1976	07	28	12	09	00	118.1	39.43	4.8
1976	07	28	12	17	45	118.25	39.57	4.7
1976	07	28	12	20	00	118.25	39.57	4.4
1976	07	28	12	22	00	118.25	39.57	4
1976	07	28	12	29	30	118.38	39.77	4.6
1976	07	28	12	33	00	118.1	39.52	4.2
1976	07	28	12	36	00	118.5	39.77	4.3
1976	07	28	12	43	00	118.5	39.77	4.2
1976	07	28	12	49	00	118.5	39.77	4
1976	07	28	13	01	52	118.28	39.62	4.1
1976	07	28	13	05	32	118.47	39.78	4.3
1976	07	28	13	08	24	118.05	39.48	5.2
1976	07	28	13	14	40	118.07	39.4	4
1976	07	28	13	17	00	118.03	39.17	4
1976	07	28	13	24	56	118.38	39.67	4.5
1976	07	28	13	43	00	118.38	39.67	4.4
1976	07	28	13	47	11	118.6	39.83	4.4
1976	07	28	13	54	27	118.22	39.7	4.1
1976	07	28	14	01	00	118.22	39.7	4.5
1976	07	28	14	06	00	118.37	39.7	4.8
1976	07	28	14	16	00	118.37	39.7	4
1976	07	28	14	18	00	118.97	39.47	4
1976	07	28	14	19	00	118.23	39.72	4
1976	07	28	14	31	00	117.93	39.55	4.3
1976	07	28	14	31	37	117.93	39.55	4.5
1976	07	28	14	35	00	117.93	39.55	4
1976	07	28	14	36	00	118.45	39.72	4.6
1976	07	28	14	37	00	118.33	39.68	4.1
1976	07	28	14	54	00	118.13	39.43	4.2
1976	07	28	14	59	00	118.53	39.83	5.3
1976	07	28	15	14	54	118.2	39.53	5
1976	07	28	15	16	00	118.2	39.53	4.3
1976	07	28	15	38	00	118.33	39.7	4.4
1976	07	28	15	58	59	118.53	39.83	5.3
1976	07	28	16	25	00	118.53	39.83	4.2
1976	07	28	16	27	22	118.42	39.6	4.1
1976	07	28	16	30	43	118.23	39.63	4.5
1976	07	28	16	51	27	118.2	39.6	4.5
1976	07	28	17	21	02	118	39.27	4
1976	07	28	17	28	04	118.15	39.4	5.1
1976	07	28	17	42	20	117.85	39.33	5.5
1976	07	28	17	45	00	117.85	39.33	4.1
1976	07	28	17	48	20	118.08	39.5	5
1976	07	28	17	56	34	117.9	39.32	4.8
1976	07	28	17	58	00	117.85	39.13	4.2
1976	07	28	18	23	25	118.18	39.5	4.9
1976	07	28	18	45	33	118.65	39.83	7.1
1976	07	28	18	46	00	118.65	39.83	5.1
1976	07	28	18	51	00	118.65	39.83	5
1976	07	28	18	52	00	118.65	39.83	5
1976	07	28	18	54	00	118.65	39.83	4.8
1976	07	28	18	58	00	118.65	39.83	4.1
1976	07	28	18	58	35	118.6	39.68	5.5
1976	07	28	18	59	00	118.6	39.68	5
1976	07	28	19	02	00	118.6	39.68	4.9
1976	07	28	19	05	00	118.6	39.68	4.3
1976	07	28	19	08	00	118.6	39.68	4
1976	07	28	19	09	00	118.5	39.63	4
1976	07	28	19	09	00	118.5	39.63	4.4
1976	07	28	19	09	00	118.5	39.63	4.6
1976	07	28	19	11	00	118.5	39.63	4.1
1976	07	28	19	11	00	118.5	39.63	4.3
1976	07	28	19	12	00	118.5	39.63	4.3
1976	07	28	19	13	00	118.5	39.63	4.4
1976	07	28	19	15	00	118.5	39.63	4.2
1976	07	28	19	16	00	118.37	39.6	5.2
1976	07	28	19	17	00	118.37	39.6	4.5
1976	07	28	19	18	00	118.37	39.6	4.3
1976	07	28	19	19	00	118.37	39.6	4.2
1976	07	28	19	20	00	118.37	39.6	4.5
1976	07	28	19	24	00	118.37	39.6	4
1976	07	28	19	27	00	118.37	39.6	4.1
1976	07	28	19	28	00	118.37	39.6	4
1976	07	28	19	29	00	118.37	39.6	4.4
1976	07	28	19	30	00	118.37	39.6	4.2
1976	07	28	19	31	00	118.37	39.6	4.3
1976	07	28	19	34	00	118.73	39.83	4.6
1976	07	28	19	39	00	118.73	39.83	4.4
1976	07	28	19	40	00	118.73	39.83	4.1
1976	07	28	19	46	00	118.73	39.83	4.1
1976	07	28	19	47	00	118.57	39.62	5.2
1976	07	28	19	48	00	118.57	39.62	4.1
1976	07	28	19	49	00	118.57	39.62	4.2
1976	07	28	19	49	00	118.57	39.62	4.7
1976	07	28	19	53	00	118.57	39.62	4.1
1976	07	28	19	55	00	118.57	39.62	4.1
1976	07	28	19	58	46	118.28	39.7	4.4
1976	07	28	20	00	00	118.28	39.7	4
1976	07	28	20	07	00	118.67	39.77	4
1976	07	28	20	08	00	118.65	39.73	4.2
1976	07	28	20	11	21	118.53	39.65	4.6
1976	07	28	20	18	56	121.12	40.55	3.3
1976	07	28	20	20	31	118.37	39.62	4.9
1976	07	28	20	35	01	118.47	39.8	4.2
1976	07	28	20	40	35	118.48	39.65	4.6
1976	07	28	20	50	00	118.48	39.65	4.2
1976	07	28	20	53	00	118.48	39.65	4.2
1976	07	28	20	58	00	118.48	39.65	4.3
1976	07	28	21	08	00	118.48	39.65	4.3
1976	07	28	21	12	00	118.6	39.73	4.3
1976	07	28	21	14	00	118.6	39.73	4
1976	07	28	21	20	33	118.35	39.72	4
1976	07	28	21	24	33	118.85	39.73	4.2
1976	07	28	21	26	15	118.68	39.7	4.2
1976	07	28	21	30	00	118.68	39.7	4
1976	07	28	21	39	56	118.47	39.67	4.6
1976	07	28	21	49	46	118.25	39.48	4.8
1976	07	28	22	03	00	118.25	39.48	4
1976	07	28	22	13	00	118.25	39.48	4
1976	07	28	22	15	49	118.75	39.77	4.6
1976	07	28	22	33	00	118.75	39.77	4
1976	07	28	22	34	00	118.75	39.77	4.2
1976	07	28	22	43	01	118.22	39.73	4.3
1976	07	28	22	43	03	118.1	39.67	4.1
1976	07	28	22	44	00	118.1	39.67	4.3
1976	07	28	22	51	34	118.72	39.77	4
1976	07	28	22	52	08	118.47	39.73	4.3
1976	07	28	23	01	56	118.67	39.7	4
1976	07	28	23	07	00	118.77	39.92	4
1976	07	28	23	16	00	118.67	39.87	4.1
1976	07	28	23	17	00	118.67	39.87	4
1976	07	28	23	24	12	118.73	39.77	4.2
1976	07	28	23	34	59	118.23	39.72	5.5
1976	07	28	23	41	00	118.7	39.67	4.7
1976	07	28	23	54	00	118.68	39.7	4.6
1976	07	29	00	00	51	118.62	39.68	4.2
1976	07	29	00	01	00	118.62	39.68	4.2
1976	07	29	00	07	00	118.68	39.82	4
1976	07	29	00	08	43	118.18	39.52	4.5
1976	07	29	00	23	58	117.83	39.33	4.9
1976	07	29	00	27	35	118.58	39.77	4.6
1976	07	29	00	37	00	118.58	39.77	4.1
1976	07	29	00	41	20	118.4	39.63	4.4
1976	07	29	00	45	00	118.68	39.8	4
1976	07	29	01	09	00	118.67	39.8	4
1976	07	29	01	21	00	118.52	39.7	4.1
1976	07	29	01	27	41	118.52	39.78	4.4
1976	07	29	01	46	00	118.5	39.77	4.1
1976	07	29	01	56	00	119	39.87	4
1976	07	29	02	21	00	119	39.87	4.3
1976	07	29	02	30	00	119	39.87	4
1976	07	29	02	44	50	118.37	39.62	4.3
1976	07	29	02	49	29	118.22	39.63	4.8
1976	07	29	02	57	34	118.68	39.88	4.8
1976	07	29	03	11	00	118.62	39.58	4.1
1976	07	29	03	11	00	118.65	39.65	4.1
1976	07	29	03	14	41	118.02	39.32	4.4
1976	07	29	03	48	14	118.45	39.62	4.1
1976	07	29	03	59	58	118.08	39.58	4.5
1976	07	29	04	20	15	118.47	39.68	4.2
1976	07	29	04	50	00	118.47	39.68	4.1
1976	07	29	04	57	00	118.47	39.68	4.1
1976	07	29	05	02	00	118.47	39.68	4
1976	07	29	05	03	00	118.47	39.77	4.1
1976	07	29	05	10	00	118.47	39.77	4
1976	07	29	05	16	00	118.68	39.73	4
1976	07	29	05	53	08	118.72	39.92	4.2
1976	07	29	05	56	00	118.72	39.92	4.5
1976	07	29	06	04	00	118.65	39.77	4.2
1976	07	29	06	05	00	118.12	39.3	4.1
1976	07	29	06	08	00	118.9	39.7	4.1
1976	07	29	06	24	00	118.5	39.68	4.1
1976	07	29	06	58	37	118.55	39.83	4
1976	07	29	07	08	17	118.13	39.55	4.8
1976	07	29	07	20	31	118.55	39.92	4.6
1976	07	29	07	24	42	118.15	39.6	5.1
1976	07	29	07	47	34	118.72	40	4.2
1976	07	29	08	04	00	118.72	40	4.1
1976	07	29	08	11	00	118.67	39.7	4.4
1976	07	29	08	20	00	118.67	39.7	4.1
1976	07	29	08	24	00	118.72	39.93	4.2
1976	07	29	09	01	00	118.8	39.83	5.4
1976	07	29	09	26	00	118.48	39.73	4
1976	07	29	10	10	00	117.33	39.78	4.1
1976	07	29	10	13	11	117.33	39.78	3.3
1976	07	29	10	14	00	118.37	39.67	4
1976	07	29	10	24	00	118.48	39.65	4.2
1976	07	29	10	24	00	118.5	39.67	4.1
1976	07	29	10	44	42	118.48	39.67	4.5
1976	07	29	11	18	16	118.9	39.9	4.3
1976	07	29	11	27	48	118.2	39.38	4.3
1976	07	29	12	02	00	118.7	39.88	4
1976	07	29	12	05	00	118.32	39.7	4
1976	07	29	12	32	00	118.5	39.67	4.1
1976	07	29	12	33	00	118.5	39.67	4
1976	07	29	12	40	34	118.52	39.75	5
1976	07	29	12	50	02	117.85	39.42	4.4
1976	07	29	12	55	38	117.93	39.32	4.9
1976	07	29	13	02	17	118.43	39.72	5
1976	07	29	13	05	00	118.45	39.58	4
1976	07	29	13	30	39	118.3	39.7	5.2
1976	07	29	13	41	00	118.3	39.7	4.3
1976	07	29	13	43	53	118.2	39.47	5.1
1976	07	29	13	59	49	118.55	39.73	4.4
1976	07	29	14	01	01	118.77	39.98	4.2
1976	07	29	14	59	00	118.68	39.77	4
1976	07	29	15	15	00	118.58	39.72	4
1976	07	29	15	32	50	118.27	39.65	4.3
1976	07	29	15	47	01	118.93	39.9	4.2
1976	07	29	15	49	26	118.07	39.42	4.7
1976	07	29	15	54	00	118.07	39.42	4
1976	07	29	16	15	00	118.47	39.75	4.2
1976	07	29	16	16	21	121.12	40.55	3.1
1976	07	29	16	53	01	118.5	39.7	4
1976	07	29	16	56	00	118.5	39.7	4.3
1976	07	29	17	26	55	118.28	39.73	4.6
1976	07	29	17	52	00	118.23	39.62	4.3
1976	07	29	18	17	00	118.88	39.82	4.2
1976	07	29	18	34	00	118.88	39.82	4.1
1976	07	29	18	36	20	118.63	39.77	4.1
1976	07	29	18	51	00	118.2	39.53	4.4
1976	07	29	19	05	48	117.82	39.32	5
1976	07	29	19	09	00	118.5	39.63	4.4
1976	07	29	19	09	56	118.6	39.75	4.7
1976	07	29	19	16	00	118.6	39.75	4
1976	07	29	19	51	49	118.43	39.73	4.4
1976	07	29	20	17	34	118.8	39.98	4.3
1976	07	29	20	29	31	117.8	39.38	5
1976	07	29	20	47	06	118.42	39.63	5.1
1976	07	29	20	52	00	118.42	39.63	4.2
1976	07	29	21	25	01	121.25	41.42	3
1976	07	29	21	46	13	118.48	39.68	4.5
1976	07	29	21	59	48	119.28	39.65	4.6
1976	07	29	22	16	05	118.68	39.73	4.7
1976	07	29	22	18	00	118.73	39.75	4.1
1976	07	29	22	27	23	118.73	39.77	4.4
1976	07	29	23	02	57	118.77	39.78	4.6
1976	07	29	23	22	07	118.93	39.95	4.2
1976	07	29	23	47	00	118.65	39.68	4
1976	07	30	00	40	02	119	39.9	4.4
1976	07	30	00	53	41	118.15	39.7	4.3
1976	07	30	01	16	10	118.88	39.85	4.3
1976	07	30	01	27	05	118.83	39.8	4.3
1976	07	30	01	47	43	118.62	39.8	4
1976	07	30	02	26	53	117.95	39.33	4.3
1976	07	30	02	27	00	117.95	39.35	4.3
1976	07	30	02	34	24	118.75	39.7	5.1
1976	07	30	02	58	41	118.13	39.4	4.1
1976	07	30	03	24	45	121.3	41.42	3.7
1976	07	30	04	06	00	118.5	39.67	4
1976	07	30	04	15	02	118.37	39.7	4.6
1976	07	30	04	46	57	118.9	40	4.1
1976	07	30	05	16	08	122.2	40.78	3.4
1976	07	30	05	57	16	118.32	39.6	4.1
1976	07	30	07	12	14	118.67	39.72	4.1
1976	07	30	07	53	05	118.72	39.87	4.8
1976	07	30	08	06	11	117.58	30.73	3.2
1976	07	30	08	11	00	118.98	39.53	4.3
1976	07	30	08	45	00	118.3	39.67	4
1976	07	30	08	45	07	118.05	39.55	4.6
1976	07	30	11	21	00	118.8	39.85	4
1976	07	30	11	56	05	118.1	39.43	4.5
1976	07	30	12	01	03	118.15	39.48	4.2
1976	07	30	12	25	11	118.05	39.45	4.1
1976	07	30	13	11	50	117.8	39.38	4.2
1976	07	30	13	29	41	118.52	39.78	4.8
1976	07	30	14	12	18	118.77	39.7	4.7
1976	07	30	14	21	00	118.77	39.7	4
1976	07	30	17	06	00	117.3	39.77	3
1976	07	30	17	23	00	118.85	39.92	5.1
1976	07	30	18	07	34	118.73	40.03	4.2
1976	07	30	18	37	13	118	39.37	4.1
1976	07	30	19	22	11	118.63	39.82	4.3
1976	07	30	19	37	02	118.3	39.6	4.5
1976	07	30	20	54	14	118.83	39.88	4.1
1976	07	30	23	06	00	118.83	39.88	4
1976	07	30	23	32	00	118.53	39.73	4.5
1976	07	30	23	41	08	118.03	39.35	4.6
1976	07	31	00	18	00	118.78	39.88	4.1
1976	07	31	01	02	29	118.43	39.7	4.5
1976	07	31	01	24	57	118.27	39.68	4
1976	07	31	02	06	18	118	39.35	4.6
1976	07	31	02	38	06	118.08	39.45	4.1
1976	07	31	02	50	02	118.73	39.83	4.5
1976	07	31	03	14	35	118.5	39.75	4
1976	07	31	03	17	46	118.88	39.78	4
1976	07	31	04	04	41	118.22	39.68	4.3
1976	07	31	04	06	45	118.68	39.68	4.8
1976	07	31	04	08	00	118.68	39.68	4.1
1976	07	31	04	17	20	118.45	39.55	4.6
1976	07	31	05	23	00	118.45	39.68	5
1976	07	31	05	29	09	118.07	39.32	4.1
1976	07	31	05	57	00	118.07	39.32	4.1
1976	07	31	06	09	29	118.27	39.6	4.2
1976	07	31	06	12	44	118.28	39.62	4.2
1976	07	31	06	26	20	118.5	39.65	4.8
1976	07	31	07	47	49	118.77	39.75	4.2
1976	07	31	07	52	52	117.88	39.42	4.7
1976	07	31	08	34	21	118.7	39.8	4.4
1976	07	31	08	38	27	118.52	39.75	4
1976	07	31	08	48	00	118.78	39.77	4.1
1976	07	31	10	27	35	118.33	39.63	4.3
1976	07	31	10	28	00	118.9	39.97	4
1976	07	31	11	50	30	118.48	39.8	4.1
1976	07	31	12	48	34	118.18	39.55	4.2
1976	07	31	15	23	27	118.72	39.72	4.9
1976	07	31	15	35	30	118.28	39.67	4.4
1976	07	31	15	42	09	118.45	39.65	4.6
1976	07	31	16	10	00	118.53	39.72	4.2
1976	07	31	17	53	10	118.3	39.63	4.1
1976	07	31	18	04	00	118.75	39.78	4
1976	07	31	19	28	12	118.12	39.35	4.6
1976	07	31	19	47	45	118.48	39.65	4.2
1976	07	31	21	08	53	118.2	39.85	4.3
1976	07	31	21	22	57	118.43	39.85	4.2
1976	07	31	21	46	08	118	39.57	4
1976	07	31	22	41	00	118.73	39.8	4
1976	07	31	22	42	00	118.75	39.62	4.5
1976	07	31	23	20	16	118.58	39.77	4.8
1976	08	01	00	52	07	118.68	39.83	4.1
1976	08	01	01	25	00	118.82	39.88	4.1
1976	08	01	01	25	00	118.82	39.88	4.1
1976	08	01	01	51	27	118.73	39.97	4.6
1976	08	01	02	01	12	118.27	39.55	4.7
1976	08	01	02	11	48	118.75	39.77	4
[truncated: 7,853 more rows]

## Sheet: background events
1970	1	2	6	14	14	119.47	38.1	3.2
1970	1	2	18	56	0	122.5	35.7	3.5
1970	1	4	4	21	0	115.1	37.63	3.1
1970	1	8	9	54	5	119.65	38.3	3.5
1970	1	8	21	49	46	119.4	38.12	3
1970	1	9	1	39	0	119.5	38.17	3.2
1970	1	13	20	32	32	103.57	39.42	3.3
1970	1	14	6	40	42	114.88	37.3	4.1
1970	1	16	15	36	26	106.4	38.6	4
1970	1	17	22	22	33	106	38.35	3
1970	1	18	6	16	48	114.53	40.58	3.5
1970	1	21	19	11	5	119.47	38.15	3.2
1970	1	23	8	29	5	119.2	38.5	3.1
1970	1	23	18	43	55	111	41	3.5
1970	1	24	0	43	45	114.57	40.5	3.3
1970	1	29	16	2	53	106.78	38.08	3
1970	2	2	1	57	43	111.7	34.9	4
1970	2	3	5	23	19	116.55	38.48	3.5
1970	2	7	22	48	6	119.97	38.08	3.5
1970	2	10	9	9	50	118.38	39.92	3.4
1970	2	12	3	45	45	120.02	39.15	5
1970	2	13	22	11	55	119.4	38.22	3.2
1970	2	16	1	42	13	119.37	38.12	3
1970	2	18	22	28	29	111.5	40.67	3
1970	2	22	16	16	52	119.53	38.27	3.2
1970	2	23	6	18	0	115.08	37.63	3.2
1970	3	1	2	58	35	120.07	37.27	3
1970	3	7	2	1	18	115.05	37.58	3.5
1970	3	9	20	41	5	114.88	37.33	3.8
1970	3	13	5	38	0	114.45	37.37	3.5
1970	3	14	18	31	43	120.62	37.83	3.4
1970	3	17	14	5	9	112.52	40.42	3.5
1970	3	18	2	48	31	119.47	38.2	3
1970	3	18	17	59	44	116.87	35.25	3.2
1970	3	21	1	25	21	116.33	38.5	3.1
1970	3	22	0	18	15	119.33	38.13	3.1
1970	3	24	22	40	0	114.53	37.55	3.4
1970	3	25	12	16	27	119.52	38.28	3
1970	3	25	17	15	15	121.75	40.2	3
1970	3	26	1	37	35	117.8	34.2	3.4
1970	3	26	16	17	0	121.2	34	3.1
1970	3	29	21	39	32	113.5	40.23	3
1970	3	31	8	6	34	119.5	38.22	3.1
1970	4	2	22	40	16	113.58	39.68	3.1
1970	4	3	20	39	12	119.32	38.1	3.2
1970	4	3	21	51	28	119.33	38.07	3
1970	4	8	4	55	42	111.7	35.2	4.1
1970	4	8	14	11	25	119.37	38.1	3.3
1970	4	16	10	53	32	108.1	41.6	3.5
1970	4	16	14	54	12	112.95	37.5	3.2
1970	4	21	19	2	4	120.5	32.9	3.6
1970	4	21	21	8	44	119.42	38.13	3.4
1970	4	28	11	37	59	120.3	33	3
1970	4	30	10	45	41	123.4	41.3	3.6
1970	5	4	12	59	21	119.5	38.15	3.2
1970	5	9	15	37	40	116.4	31	4.1
1970	5	10	10	23	24	114.4	35.8	4
1970	5	11	23	21	54	114.35	37.48	3.8
1970	5	14	10	23	0	115.1	37.57	3.1
1970	5	14	19	11	39	119.82	37.92	3.2
1970	5	15	8	59	19	113.08	38.53	3
1970	5	16	15	25	23	119.4	38.1	4.6
1970	5	18	13	21	38	119.33	38.03	3.5
1970	5	20	2	27	58	122.92	34.55	3.1
1970	5	22	17	39	6	119.43	38.2	3.4
1970	5	23	7	29	35	121.37	33.95	3.4
1970	5	25	0	33	48	118.12	39.55	4.7
1970	5	25	2	59	0	115.12	37.58	3.2
1970	5	26	9	53	13	120.25	38.57	3.3
1970	6	3	6	38	49	105.78	40.13	4
1970	6	5	18	12	52	114.57	37.55	4.1
1970	6	9	2	28	4	105.52	39.13	3
1970	6	12	1	32	0	115.1	37.58	3.4
1970	6	25	10	54	59	114.82	37.17	4.1
1970	6	29	14	11	56	106.35	39.95	3.3
1970	7	2	2	37	58	119.4	38.08	3.1
1970	7	3	8	58	35	112.9	39.8	4.2
1970	7	9	13	4	0	113.85	41.33	3.8
1970	7	10	0	23	12	105.63	40.8	3.7
1970	7	12	11	46	8	112.3	37.2	3.6
1970	7	17	3	21	38	106.8	39.17	3
1970	7	17	16	28	51	122.02	37.57	3
1970	7	19	17	57	1	107.77	41.18	5
1970	7	20	5	34	38	113.3	36	3.3
1970	7	21	8	26	4	107.33	40.88	3.5
1970	7	21	22	29	26	111.67	32.83	3.7
1970	7	22	11	7	13	106.28	39.88	3.3
1970	7	22	21	23	22	108	41	3.4
1970	7	27	18	43	0	114.88	37.35	3.6
1970	7	30	20	38	41	119.35	38.18	3.1
1970	7	30	21	55	8	119.53	38.17	3.2
1970	8	6	7	18	11	106.12	39.2	3.3
1970	8	7	22	29	57	111.97	35.45	4.7
1970	8	10	2	29	56	116.88	35.7	5
1970	8	10	8	26	44	119.6	38.42	4.9
1970	8	14	15	52	45	117.53	36.85	3.1
1970	8	19	19	58	53	114.07	40.6	3
1970	8	20	11	5	31	112.47	34.22	3.3
1970	9	3	22	35	27	117.88	36.68	3.4
1970	9	4	23	11	0	112.45	37.12	3
1970	9	5	12	0	49	111.37	41.08	4
1970	9	5	19	2	34	111.37	40.7	3.4
1970	9	8	3	31	28	114.93	37.37	4
1970	9	11	21	55	21	112.33	37.23	3.3
1970	9	13	4	54	43	116.37	40.13	3.5
1970	9	23	3	50	25	106.22	37.98	3.3
1970	9	28	14	19	32	112.17	37.32	3.6
1970	9	29	5	31	54	114.37	36.38	4
1970	10	2	12	50	0	114.8	37.27	3.1
1970	10	4	23	9	2	111.9	36.2	3
1970	10	5	8	17	58	119.58	38.47	3.2
1970	10	8	0	14	41	112.5	37.38	4
1970	10	9	0	26	47	105.22	39.13	3.7
1970	10	9	20	10	25	106.17	39.17	3
1970	10	20	16	35	43	121.4	32.4	3.6
1970	10	22	18	37	33	121.17	37.18	3
1970	10	23	12	32	49	118.28	39	3.6
1970	10	24	15	7	49	122.9	38.7	3
1970	10	25	1	21	55	112.67	37.75	3.2
1970	10	26	0	33	34	104.88	38.75	3
1970	10	28	21	21	32	106.87	40.9	3.8
1970	10	29	12	15	44	107.45	40.13	3.7
1970	10	29	14	32	49	119.1	32.9	4.7
1970	10	30	9	16	0	115.35	37.67	3.4
1970	11	1	2	8	10	119.42	38.15	3.5
1970	11	1	4	2	23	119.42	38.17	3.1
1970	11	1	23	25	49	116.38	38.57	3.6
1970	11	7	18	37	33	119.32	38.17	3.2
1970	11	10	0	55	43	119.4	38.15	3.1
1970	11	10	2	38	46	106.02	38.15	3
1970	11	10	20	12	25	109.42	40.75	5.2
1970	11	11	18	1	15	109.4	40.8	4.2
1970	11	12	2	37	35	119.53	38.37	3.1
1970	11	17	17	12	8	112.13	40.38	3
1970	11	26	15	12	44	111.42	36.23	4.4
1970	11	29	10	29	19	112.37	37.05	3.4
1970	11	30	4	59	13	117.08	35.82	3
1970	11	30	8	29	10	106.9	38.53	3.5
1970	12	3	11	26	13	115.58	40.47	3.1
1970	12	9	14	42	41	119.72	38.18	3.2
1970	12	12	4	16	34	115.67	36.53	4.3
1970	12	18	20	34	9	111.83	40.75	3
1970	12	21	2	13	43	119.47	38.23	3.2
1970	12	21	23	28	30	111.7	33	4.2
1970	12	22	9	56	36	119.4	38.2	3.1
1970	12	24	21	14	22	125.5	40.3	4
1970	12	24	22	41	8	112.58	39	3.1
1970	12	28	22	54	0	114.43	37.48	3.1
1970	12	29	3	40	25	113.75	37.37	3.6
1970	12	31	7	52	16	106.57	39.22	3.3
1971	1	4	12	0	4	106.08	39.1	4.1
1971	1	7	20	15	30	106.27	39.13	3.6
1971	1	8	20	34	0	119.68	38.32	3.1
1971	1	12	17	10	28	120.75	33.33	3.2
1971	1	13	4	17	8	106.18	38.5	3.3
1971	1	14	11	54	0	121.5	33.5	3.7
1971	1	16	1	14	45	110.05	40.53	3
1971	1	20	12	43	44	106.38	38.18	3.3
1971	1	25	1	3	45	111.67	40.47	3
1971	1	26	0	55	42	123	39.62	4.8
1971	1	28	9	8	43	119.43	38.1	3.3
1971	2	1	17	19	0	116	31.5	4
1971	2	1	20	6	37	113.62	36.97	4.8
1971	2	7	20	8	40	118.52	35.12	3
1971	2	9	7	51	0	122.67	30.2	4.5
1971	2	13	8	39	36	119.7	31.7	3
1971	2	15	5	45	22	115.07	37.63	4.1
1971	2	22	10	51	28	104.75	40.08	3.4
1971	2	22	19	42	32	113.75	36.5	4.1
1971	2	23	3	25	20	114	36.4	3
1971	2	27	5	0	8	119.38	38.05	3.2
1971	3	1	11	37	0	114.33	37.52	3.6
1971	3	2	4	20	0	112.88	38.92	3.3
1971	3	6	0	43	22	119.28	38.1	3.1
1971	3	8	21	11	39	112.92	37.63	3.3
1971	3	9	23	51	28	119.55	38.2	3.2
1971	3	10	19	19	47	104.58	39.92	3.5
1971	3	13	14	36	38	104.78	39.88	3.8
1971	3	16	0	29	0	114.95	37.43	3.7
1971	3	16	23	7	0	119.3	30.6	3.8
1971	3	25	10	17	42	111.02	35.03	4
1971	3	25	23	4	0	107.25	41.45	3.3
1971	3	25	23	38	16	106.9	39.1	3.9
1971	3	27	6	4	11	119.33	38.15	3.6
1971	4	5	5	29	45	102.58	39.48	3
1971	4	6	0	26	17	110.7	36.4	3
1971	4	8	15	11	56	106.28	37.93	4.2
1971	4	15	21	1	36	113.83	35.92	3
1971	4	16	0	38	19	106.18	39.32	4.3
1971	4	17	1	47	0	121.25	34.07	3.5
1971	4	22	18	45	38	112.4	38.28	4
1971	4	23	5	39	25	114.03	37.4	3.6
1971	4	23	16	15	31	117.83	39.67	3.3
1971	4	24	1	48	0	119.4	38.13	4.2
1971	4	24	11	29	35	113.65	37.38	3.1
1971	4	24	21	2	3	120.7	38.72	3.5
1971	4	26	9	28	6	113.73	37.53	3.9
1971	4	27	7	7	26	113.47	37.42	3.8
1971	4	27	8	18	9	113.57	37.38	4.3
1971	4	27	13	2	50	113.63	37.45	4.1
1971	5	2	9	32	25	119.57	38.23	4.5
1971	5	2	9	56	33	119.68	38.3	3
1971	5	3	1	50	21	121.47	34.4	3.9
1971	5	5	8	9	37	122.8	39.32	4.2
1971	5	5	15	12	47	120.4	32.4	3.1
1971	5	7	7	35	3	105.25	39.67	3.1
1971	5	7	12	14	0	125.83	41.75	3
1971	5	14	19	44	30	121.93	37.67	3.3
1971	5	16	3	56	57	119.37	38.07	3.3
1971	5	16	19	56	15	119.6	38.37	4
1971	5	21	14	11	0	115.27	37.52	3
1971	5	25	13	25	52	120.67	37.3	3.4
1971	5	30	15	31	40	119.47	38.18	3.1
1971	6	1	1	45	49	112.38	37.08	3.3
1971	6	1	2	21	46	119.52	38.22	3
1971	6	2	1	5	19	113.97	37.33	3.7
1971	6	2	1	22	7	113.63	37.33	4.3
1971	6	4	9	39	48	112.43	37.25	3
1971	6	5	14	36	58	113.7	37.35	3.8
1971	6	5	18	17	24	113.27	37.45	4.8
1971	6	5	18	21	16	113.42	37.43	5.2
1971	6	5	20	35	12	113.42	37.42	4
1971	6	6	8	18	57	106.07	41.22	4.1
1971	6	7	1	52	0	115.3	37.8	3.4
1971	6	10	23	9	11	106.23	37.83	3.1
1971	6	11	1	20	3	106.28	37.85	3.2
1971	6	11	3	27	35	106.25	37.82	4.9
1971	6	11	5	57	55	106.33	37.85	4.1
1971	6	11	9	12	10	106.28	37.83	3
1971	6	12	19	19	28	113.55	37.5	3.7
1971	6	15	2	51	5	113.67	37.37	4.3
1971	6	18	19	33	21	106.28	37.82	3.6
1971	6	18	19	35	3	112.13	38.15	3.2
1971	6	20	10	30	52	113.57	36.55	3
1971	6	21	20	48	12	113.17	37	3
1971	6	24	2	11	4	119.38	38.2	3
1971	6	24	5	47	46	111.43	36.12	4
1971	6	27	12	32	42	115.2	36.5	3.5
1971	6	28	12	39	34	106.27	37.82	3.3
1971	6	28	13	11	47	106.22	37.83	4.4
1971	6	28	21	20	40	106.23	37.85	4.1
1971	6	28	23	50	47	106.27	37.85	3.1
1971	7	1	10	46	36	113.33	37.27	3
1971	7	1	18	14	26	113.85	37.22	3
1971	7	1	23	17	22	106.3	37.92	3.4
1971	7	3	14	35	35	118.67	38.67	3.3
1971	7	4	5	57	31	116.7	40.8	3.4
1971	7	4	16	17	39	106.25	37.8	3.6
1971	7	4	16	21	24	106.3	37.82	3
1971	7	9	19	44	11	106.23	37.9	3.2
1971	7	10	5	8	49	122.35	36.47	4.3
1971	7	11	2	6	24	114.53	38.38	3.3
1971	7	12	2	29	38	112.75	39.02	3
1971	7	13	8	0	35	106.25	37.85	3.4
1971	7	13	13	4	0	117.7	33.6	3.9
1971	7	17	5	59	42	111.5	40.2	4.7
1971	7	17	6	7	0	111.77	40.77	3.2
1971	7	20	18	12	19	114.37	36.72	3.7
1971	7	23	20	8	19	114.55	38.4	4.1
1971	7	25	2	50	3	115.5	35.38	3
1971	7	26	9	42	10	109.5	40.5	4
1971	7	26	19	16	24	106.4	39.4	3.1
1971	7	27	6	9	3	107.13	40.85	3.7
1971	7	31	3	48	38	120.4	34.1	4.1
1971	7	31	6	34	15	107.75	41	3.5
1971	8	1	4	31	49	111.42	35.17	3.5
1971	8	1	8	36	0	112.33	37.08	3.2
1971	8	2	16	11	0	111.58	36.03	3.2
1971	8	3	0	56	23	124.42	35.75	4.2
1971	8	4	1	55	42	112.4	40.9	5.1
1971	8	4	2	6	25	112.37	40.58	3.5
1971	8	5	7	35	38	113	37.1	3.2
1971	8	5	11	22	7	121.42	38.67	3.1
1971	8	5	21	26	4	114.52	38.37	4.8
1971	8	6	16	0	15	112.53	37.08	3.5
1971	8	9	0	30	48	112.08	37.28	3.5
1971	8	9	14	8	0	111.5	34.92	3.1
1971	8	13	21	31	20	113.97	37.3	3.4
1971	8	15	14	16	11	111.47	35.53	4.5
1971	8	26	18	15	0	114.8	37.3	3.1
1971	8	30	2	1	37	112.57	37.33	3.7
1971	9	4	10	2	55	106.08	40.25	3.8
1971	9	4	10	3	39	123	37	3.8
1971	9	6	3	40	0	115.9	30.9	3
1971	9	7	1	22	0	115.27	37.8	3.4
1971	9	7	23	43	30	122.37	34.43	3
1971	9	9	12	46	25	113.48	37.73	3
1971	9	15	5	54	49	113.35	40.95	3
1971	9	16	18	32	32	106.58	39	3.6
1971	9	18	18	16	0	114.48	37	3.2
1971	9	20	14	55	57	106.35	37.95	3.3
1971	9	22	8	23	58	106.33	40	3.4
1971	9	24	16	1	53	111.83	37.3	3.2
1971	9	30	13	0	55	110.9	35.63	4.4
1971	10	1	21	54	0	112.97	37.9	3.1
1971	10	3	17	31	46	110	40.5	3.1
1971	10	6	13	14	6	111.62	35.02	3.6
1971	10	6	22	25	59	116.3	31.7	3.3
1971	10	8	15	40	51	113.67	40.75	3
1971	10	9	9	49	56	115.23	37.63	3.7
1971	10	13	3	23	40	115.45	40.38	3.8
1971	10	14	13	28	0	119.27	32.95	3
1971	10	14	20	58	40	113.63	40.83	3.5
1971	10	17	19	21	40	116.1	32.1	3.4
1971	10	18	8	58	48	111.43	33	3
1971	10	20	6	32	24	123.27	35.62	3.3
1971	10	20	7	29	0	123.07	35.43	4
1971	10	20	12	33	20	119.8	33.3	3.6
1971	10	22	12	21	45	105.23	38.72	4.3
1971	10	23	3	28	0	114.82	37.27	3.6
1971	10	31	13	50	0	118.9	35.45	3.5
1971	11	3	14	39	43	106.58	39.17	3.3
1971	11	4	8	57	32	105.9	39.2	3.4
1971	11	5	10	9	19	116.93	35.58	3
1971	11	19	15	34	59	124	36	3.6
1971	11	29	2	5	51	112.5	37.32	4
1971	11	29	3	28	45	112.48	37.33	3.6
1971	11	29	18	2	35	112.5	37.35	3.6
1971	11	30	7	40	15	112.58	37.35	4.5
1971	11	30	7	55	10	112.53	37.32	4
1971	11	30	14	42	20	112.52	37.28	3.2
1971	12	7	6	12	0	120.4	33.2	4.2
1971	12	10	23	11	27	116.22	31.35	3
1971	12	13	11	41	40	117.12	39.78	3.1
1971	12	18	13	0	32	111.68	36.47	3
1971	12	19	0	53	3	112.5	36.98	3
1971	12	19	16	52	24	112.13	37.12	3.2
1971	12	19	18	42	18	112.28	37.08	3
1971	12	24	0	5	31	112.23	37.07	3.2
1971	12	24	10	5	45	112.35	37.08	4.7
1971	12	27	6	23	25	114.42	38.42	3.4
1971	12	27	14	2	57	122.13	41.62	3.1
1971	12	27	21	49	16	119.48	38.13	3.8
1971	12	30	18	46	57	122.5	31.2	4.9
1971	12	31	12	0	0	106.13	39.08	3.5
1972	1	1	4	9	0	117	35.22	3.1
1972	1	1	5	9	11	114.63	40.67	3
1972	1	1	9	53	32	112.32	37.2	3.2
1972	1	2	0	48	38	112.22	37.22	3.8
1972	1	4	11	41	0	121.75	36.37	3.4
1972	1	7	21	55	4	112.78	38.23	3.7
1972	1	15	20	5	0	115.65	35.67	3.1
1972	1	16	18	49	37	112.22	37.17	3.1
1972	1	18	10	31	39	106.33	39.92	3
1972	1	21	3	20	0	117.38	35.38	3.3
1972	1	22	21	41	43	113.5	37.38	3.4
1972	1	23	3	11	0	115.05	37.4	3.1
1972	1	23	17	31	11	113.5	37.33	3.6
1972	1	23	18	54	32	113.68	37.38	3
1972	1	24	0	52	14	113.53	37.47	3.5
1972	1	24	15	57	24	113.37	37.57	3.3
1972	1	29	0	28	9	116.77	30.6	3.3
1972	1	30	11	56	25	119.1	38.95	4.8
1972	1	30	13	55	47	119	39.1	3.3
1972	2	2	16	55	0	122.08	38.13	3.6
1972	2	3	5	4	20	118.97	38.97	3
1972	2	4	12	6	6	113.65	37.55	4.7
1972	2	5	19	38	50	113.5	37.48	3.1
1972	2	6	19	1	38	119.38	38.23	3.1
1972	2	15	9	39	22	106.73	39.62	3.6
1972	2	18	16	23	45	106.15	38.47	3.6
1972	2	24	4	29	14	119.48	38.18	3.3
1972	2	26	4	42	0	114.93	37.35	3.2
1972	2	28	15	58	0	113.3	37.2	3.1
1972	3	1	4	24	34	119.6	32.2	3.6
1972	3	2	5	39	38	113.8	36.5	3.3
1972	3	2	16	9	0	115.27	37.7	3.3
1972	3	3	0	1	0	113.5	37.5	3
1972	3	4	19	39	0	115.2	37.68	3
1972	3	5	0	58	37	105.4	40.05	3.5
1972	3	5	4	44	42	113.52	37.5	3.3
1972	3	6	13	32	1	113.55	37.37	3.2
1972	3	10	20	29	1	119.35	38.17	3.3
1972	3	13	1	18	52	119.27	38.03	3.2
1972	3	13	10	49	1	119.38	38.17	3
1972	3	13	11	9	18	119.43	38.08	3.2
1972	3	16	7	11	34	116.87	30.8	4
1972	3	17	17	49	29	124.8	41.1	3.8
1972	3	21	18	28	0	116.5	38.5	3
1972	3	25	22	22	30	116.6	40.43	4.9
1972	3	27	6	49	3	116.17	40.08	3.5
1972	3	30	9	2	0	115.33	37.95	3.2
1972	3	31	4	0	1	112.58	37.92	3.3
1972	4	1	8	49	4	122	35.42	3.4
1972	4	3	4	54	6	111.6	32.63	4
1972	4	3	11	0	0	111.8	33.3	3.2
1972	4	4	3	32	15	119.3	32.5	3.3
1972	4	4	17	39	10	123.2	41.6	3.5
1972	4	6	22	59	1	121.6	35.2	3.6
1972	4	8	15	24	43	113.38	36.87	3.2
1972	4	9	21	51	0	115.25	37.92	3
1972	4	10	8	58	39	119.33	36.58	3.2
1972	4	14	10	24	54	121.9	33.7	3.3
1972	4	14	12	45	9	119.75	38.43	3
1972	4	14	15	16	39	122.5	40.02	5.2
1972	4	15	14	0	52	122.7	40.4	3.2
1972	4	16	15	17	51	113.77	37.35	3
1972	4	16	17	58	3	113.68	37.32	3.2
1972	4	19	6	48	3	123.4	39.8	3.1
1972	4	19	7	34	37	122.5	34.75	3.4
1972	4	20	2	41	12	106.25	37.83	3.2
1972	4	22	8	55	57	116.68	38.83	3.4
1972	4	28	21	51	47	112.05	37.45	3.1
1972	4	29	2	48	41	122.6	32.5	3.3
1972	4	30	11	38	42	119.43	38.17	3.8
1972	4	30	22	2	58	119.25	38.18	3
1972	5	7	22	38	40	111.25	35.93	3.7
1972	5	8	10	55	0	111.3	33.4	3
1972	5	9	1	19	0	113.93	36.05	3.3
1972	5	10	3	33	16	113.48	37.37	3
1972	5	10	5	44	0	113.85	36.05	3.6
1972	5	13	10	59	19	113.15	37.27	3
1972	5	14	16	48	0	118.83	39.17	3
1972	5	17	11	38	10	119.6	31.6	3.3
1972	5	18	14	6	22	123	40.75	3
1972	5	18	18	20	10	114.2	39.85	3.5
1972	5	19	6	29	0	114.58	37.57	3
1972	5	20	5	9	24	122	32.4	3.3
1972	5	23	23	44	3	123.6	32.9	3.4
1972	5	26	15	18	16	122.88	40.38	3.2
1972	5	27	21	55	0	124.13	36.72	4.8
1972	6	5	12	41	41	121	34.6	3.1
1972	6	6	7	30	0	121.08	33.62	3.2
1972	6	20	1	5	12	103.87	39.97	3.5
1972	6	20	22	20	0	112.53	34.97	3.1
1972	6	22	7	10	0	121.55	33.52	3.5
1972	6	26	18	11	47	118.97	39.15	4.5
1972	6	28	5	16	55	115.5	40.47	3
1972	7	4	2	47	44	121.9	34.2	3.9
1972	7	5	16	52	21	109.92	40.58	3.2
1972	7	8	18	43	33	118.7	33.2	3
1972	7	9	1	25	55	119.43	38.18	3.3
1972	7	13	23	44	43	117.6	33.1	3.1
1972	7	14	0	59	26	120.53	38.02	3
1972	7	15	4	0	16	124.6	40.9	3.1
1972	7	22	11	40	48	122	39.9	3.2
1972	7	28	21	54	59	112.25	40.33	3.5
1972	7	29	8	42	49	121.2	33.2	3.1
1972	8	3	14	33	25	106.27	37.92	3.1
1972	8	6	13	30	7	113	37.7	3
1972	8	12	6	51	23	112.6	37.3	3.6
1972	8	13	0	5	41	116.4	38.6	3.3
1972	8	13	1	6	20	116.4	38.62	3.3
1972	8	13	1	28	24	116.47	38.63	3.3
1972	8	13	2	33	26	120.25	36.58	3.1
1972	8	13	6	26	26	112.5	37.37	3.5
1972	8	13	7	3	22	112.53	37.37	3.2
1972	8	13	19	30	57	112.9	37.7	3
1972	8	14	6	39	54	119.55	38.1	3.3
1972	8	16	2	53	21	106.83	39.97	3.5
1972	8	16	21	30	37	119.37	38.13	3.1
1972	8	19	10	37	22	120.7	38.27	3
1972	8	22	21	14	29	111.75	40.78	4.2
1972	8	23	20	52	55	111.03	35.57	3.3
1972	8	24	4	54	22	115.42	40.47	4.1
1972	8	26	16	48	10	124	36.62	3.8
1972	8	29	9	10	33	121.52	35	3.4
1972	8	30	22	58	24	107.32	34.45	3.1
1972	9	1	19	5	55	112.3	37.53	3
1972	9	5	16	15	43	119.9	38.28	3
1972	9	7	14	7	58	114.82	37.3	4.6
1972	9	9	14	14	56	119.85	38.3	3.4
1972	9	14	20	26	30	113.43	37.43	3.3
1972	9	16	3	44	33	122.72	37.62	3.4
1972	9	19	19	43	21	113.6	39.3	3.9
1972	10	2	19	31	11	115.58	40.53	3.7
1972	10	6	12	59	18	113.13	39.03	3.4
1972	10	12	7	42	27	114.32	36.97	5.2
1972	10	18	14	18	0	115.02	37.48	3.1
1972	10	22	2	49	36	106.63	39.03	3
1972	10	22	5	55	21	106.42	40.13	3.2
1972	10	23	0	12	45	106.63	40.12	3.7
1972	11	1	9	13	13	111.62	35.12	3
1972	11	9	3	12	27	112.67	39.15	3.3
1972	11	10	7	29	27	121.08	38	3.3
1972	11	10	22	15	36	123.28	34.98	3.3
1972	11	14	17	3	47	108.67	40.33	3.8
1972	11	17	8	59	22	111.82	35.3	4
1972	11	19	13	41	0	106.25	37.92	3.9
1972	12	2	3	50	3	120	32.8	3.3
1972	12	5	22	0	0	114.63	36	3.1
1972	12	6	6	19	36	121.63	35.33	3
1972	12	7	3	54	35	113.17	37.33	3
1972	12	7	10	10	26	115.02	37.45	3.8
1972	12	29	21	10	0	115.27	37.85	3
1973	1	5	10	0	0	121.17	38.13	3
1973	1	11	0	22	35	106.25	37.87	3.8
1973	1	23	12	59	4	113.25	39.1	3
1973	1	27	6	15	1	115.33	37.65	3.1
1973	1	28	9	41	36	119.52	38.08	3.1
1973	2	1	12	58	36	104.92	40	4
1973	2	6	18	27	17	106.28	37.92	3
1973	2	8	5	17	43	113.63	37.6	3.2
1973	2	15	16	29	16	123.4	41.2	3.2
1973	2	24	6	52	0	115.08	37.58	3.7
1973	2	28	6	15	27	118.4	40.33	4
1973	3	1	5	27	33	118.63	39.72	3.1
1973	3	4	17	50	14	122.3	34.5	3.4
1973	3	7	9	11	34	116.2	31.38	3.4
1973	3	7	9	11	44	116.18	31.4	3.1
1973	3	7	11	27	32	116.2	31.43	3.2
1973	3	7	11	50	53	116.17	31.43	3.2
1973	3	7	11	52	40	116.17	31.38	3.2
1973	3	7	12	30	50	116.2	31.35	3.7
1973	3	7	18	25	27	111.62	35.8	3
1973	3	8	18	27	51	121	33.4	3.2
1973	3	11	16	32	47	116.18	31.37	4.8
1973	3	11	16	38	5	116.15	31.4	3.2
1973	3	11	16	40	8	116.17	31.37	4.9
1973	3	12	15	21	49	116.27	31.35	3.9
1973	3	13	9	42	9	116.1	31.43	3.2
1973	3	21	12	44	10	119.8	37.87	3
1973	3	21	20	52	15	123.25	36.82	3.1
1973	3	27	15	1	29	121.7	33	3.6
1973	3	31	10	11	42	118.5	30.3	3.3
1973	4	5	2	45	52	112.63	40.25	3.6
1973	4	6	6	19	50	112.25	37.42	3
1973	4	8	8	8	2	113.83	39.7	3.2
1973	4	14	16	20	40	113.78	40.73	4.9
1973	4	15	8	40	0	111.62	34.58	3.2
1973	4	16	13	37	36	114.32	38.33	3.1
1973	5	3	2	49	5	113.43	40.42	3.3
1973	5	8	14	57	1	122.3	37.9	3
1973	5	8	15	23	38	105.88	40.27	3.9
1973	5	13	0	6	52	117.37	39.63	4.3
1973	5	13	5	0	59	112.33	37.55	3
1973	5	14	2	9	30	123.5	41.1	3.2
1973	5	21	14	46	13	113.3	39.58	3.2
1973	5	24	10	40	42	116.95	32.43	3.2
1973	5	28	0	50	51	113.13	39.72	3
1973	5	28	11	56	5	116	31.9	3.3
1973	6	7	17	9	6	119.83	37.67	3.3
1973	6	9	14	29	10	119.1	38.2	3
1973	6	14	8	35	24	106.5	39.53	3.8
1973	6	14	9	58	9	112	40	3
1973	6	15	3	7	7	110.92	35.47	3
1973	6	17	10	43	34	116.53	40.12	3
1973	6	18	2	47	49	119.35	38.2	3.2
1973	6	22	17	1	41	112	40.2	3
1973	6	23	14	11	25	108.55	35.37	3.3
1973	6	26	11	10	23	108.6	35.5	3
1973	6	26	14	1	15	121.77	34.78	3
1973	6	26	19	32	42	119.2	34.4	3.8
1973	6	28	3	47	56	119.95	37.65	3.3
1973	6	29	16	13	10	122.8	34	3.6
1973	6	30	18	23	1	106.67	39.17	3.2
1973	6	30	18	26	42	121	39.08	3.2
1973	7	7	1	58	53	111.6	35.8	3.4
1973	7	11	3	37	46	121.92	35.32	3.4
1973	7	13	3	6	30	113.13	40.7	3.3
1973	7	16	0	36	57	114.12	38.32	3
1973	7	16	10	37	1	114	38.25	3.1
1973	7	23	10	47	12	119.3	38.08	3
1973	8	4	8	16	29	124	33.83	5.1
1973	8	7	0	21	44	112.55	37.55	3
1973	8	7	17	15	37	119.33	38.22	3.1
1973	8	10	12	40	10	110.28	35.4	3.4
1973	8	12	13	13	17	106.83	39.88	3
1973	8	16	18	55	36	106.67	40.67	3.9
1973	8	19	11	59	19	105.88	38.9	3.3
1973	8	20	2	55	52	119.4	38	3.1
1973	8	20	13	14	0	125.3	40.9	3.2
1973	8	24	12	46	40	118.83	39.67	3.1
1973	8	25	17	0	5	113.42	37.47	3
1973	8	27	11	28	56	117.53	31.08	3.6
1973	8	30	10	36	55	111.43	35.87	3
1973	9	3	12	13	0	115.25	37.78	3.3
1973	9	21	12	22	57	116.33	39.05	4.9
1973	9	22	11	53	25	116.52	33.58	4.5
1973	9	23	22	15	0	113.77	37.45	3.1
1973	9	24	19	0	0	121.92	37.77	3.2
1973	9	25	7	46	0	114.33	39.5	3.6
1973	9	25	22	4	51	106.28	38.03	4.3
1973	9	26	0	35	30	106.27	38.03	3
1973	10	1	22	14	25	118.9	34.5	4.1
1973	10	8	23	17	3	123.2	39.5	3.3
1973	10	11	20	6	14	106.2	39.7	4
1973	10	15	15	17	3	113.78	40.67	3.3
1973	10	15	15	48	11	113.67	40.6	3.2
1973	10	22	17	0	50	121.8	33.4	4
1973	10	23	4	35	31	103.83	39.77	3.2
1973	10	23	12	6	2	106.33	38	3.5
1973	10	25	11	7	23	121	34.1	3.6
1973	10	26	11	4	13	122	33.6	3
1973	10	28	21	14	20	123.2	39.8	3
1973	10	30	2	59	0	111.97	34.8	3.6
1973	11	1	15	14	23	113.55	35.93	3.3
1973	11	4	22	19	44	103.93	39.95	4
1973	11	6	5	53	52	103.65	39.7	3.5
1973	11	8	12	29	23	114.9	37.33	3.5
1973	11	11	1	56	11	118.7	31.8	3.1
1973	11	13	1	42	3	105.58	40.07	3
1973	11	18	21	38	34	106.33	38.45	4.2
1973	11	19	9	24	12	106.43	38.45	3.4
1973	11	25	11	9	47	115.72	39.92	3.4
1973	11	26	19	39	5	119.38	38.25	3.5
1973	11	29	0	50	35	106.23	39.95	3.8
1973	11	29	21	36	0	111.52	32.88	4.8
1973	11	30	4	17	0	111.52	32.87	5
1973	12	2	11	9	29	110.1	35	3.1
1973	12	6	14	33	22	119.6	31.9	3
1973	12	14	15	36	0	112.97	34.82	3.6
1973	12	15	9	45	0	112.95	34.92	3.1
1973	12	17	6	53	0	113.62	33.52	3.4
1973	12	18	22	54	53	106.3	38.45	3
1973	12	23	10	57	33	106.3	38.93	3.1
1973	12	31	6	30	21	112.2	40.22	3.1
1973	12	31	19	0	53	116.55	38.47	5.3
1974	1	1	0	23	14	112.22	40.2	3.2
1974	1	1	14	44	31	113.37	39.5	3
1974	1	3	20	50	7	116.43	38.45	3.2
1974	1	8	7	56	22	112.62	38.62	3
1974	1	25	15	24	34	106	39.43	3.6
1974	1	27	0	28	39	116.58	38.88	3.2
1974	1	31	16	1	24	105.83	38.25	3
1974	2	2	17	49	23	112.33	37.42	3.4
1974	2	3	3	25	17	113.18	35.5	3.3
1974	2	6	18	3	58	106.5	39.7	3.7
1974	2	7	2	46	50	111.95	35.97	3.1
1974	2	19	17	35	17	115.37	35.35	3.7
1974	2	21	14	38	33	124.25	36.73	3.1
1974	2	22	7	1	45	111.4	40.7	3
1974	3	3	1	40	28	121.28	32.87	3.1
1974	3	9	10	45	0	120.58	37.75	3.1
1974	3	12	13	21	0	114.87	37.3	3.5
1974	3	13	5	6	49	113.38	37.5	3
1974	3	23	21	13	4	117.68	32	3.1
1974	3	24	2	39	55	116.7	39.25	4
1974	3	26	14	16	4	112.1	40.8	3
1974	3	26	23	59	49	112.5	39.83	3.3
1974	3	28	18	50	18	106.47	39.57	3
1974	3	29	7	8	0	112.43	37.7	3.7
1974	3	29	20	23	59	103.83	39.75	3.5
1974	4	1	18	59	18	120.8	32.97	3.2
1974	4	10	1	8	40	122.2	40.3	3.6
1974	4	18	8	40	44	116.58	39.13	3
1974	4	18	14	13	0	113.5	34.95	3.3
1974	4	22	8	29	18	119.32	31.45	5.5
1974	4	22	9	2	12	119.27	31.4	3.5
1974	4	22	9	53	47	119.23	31.47	3.7
1974	4	22	10	37	31	119.27	31.45	3.6
1974	4	22	13	59	9	119.22	31.45	3.3
1974	4	23	17	41	38	119.33	31.57	3
1974	4	25	4	4	5	111.37	38.97	3.1
1974	4	27	9	8	0	114.82	37.18	3.8
1974	4	27	15	8	46	110.78	35.58	3
1974	5	2	9	23	20	107.1	40.1	3.2
1974	5	4	20	7	36	119.27	31.42	3
1974	5	6	23	59	16	119.25	31.43	3
1974	5	7	6	31	53	119.3	39.5	4.9
1974	5	8	4	18	30	119.5	39.6	3.6
1974	5	15	7	8	35	119.27	31.43	3.5
1974	5	20	9	41	40	124	39.5	3.3
1974	5	23	17	58	10	118.73	33.3	3.8
1974	5	25	12	41	56	115.28	37.67	3.9
1974	5	27	1	12	20	120.75	37.75	3
1974	5	27	18	28	9	113.27	36.37	3.1
1974	5	28	5	3	34	113.28	36.38	3.6
1974	6	2	4	18	17	117.35	39.83	3.3
1974	6	6	20	30	52	115.13	37.6	4.9
1974	6	6	20	42	0	115.08	37.52	4
1974	6	7	11	53	0	115.1	37.6	3
1974	6	19	7	42	0	112.67	34.52	3.4
1974	6	22	8	57	0	119.63	39.28	3.1
1974	6	25	6	36	21	119.28	31.42	3.5
1974	6	25	14	5	57	107.4	40.8	3.7
1974	6	27	10	52	25	125.5	40.6	3.4
1974	6	28	10	48	16	118.63	39.82	3
1974	7	16	7	18	25	116.4	30.2	3.1
1974	7	18	14	9	51	115.15	37.43	4.3
1974	7	18	20	26	25	119.95	33.48	3.1
1974	7	23	4	26	38	123.9	33	3.9
1974	7	28	2	44	24	124	39	3
1974	7	29	21	22	12	121.9	40.1	3
1974	8	2	23	39	30	123.85	38	3.1
1974	8	11	23	38	48	122.87	37.42	3
1974	8	15	20	29	29	119.42	38.42	3
1974	8	17	8	42	52	108.6	40.4	3
1974	8	18	6	59	6	120.42	38.42	3.3
1974	8	18	17	1	2	104.83	40.52	3.1
1974	8	20	19	27	51	115.5	35.43	3.4
1974	8	23	7	30	53	111.53	35.55	3.2
1974	8	27	1	56	19	120.53	33.35	3
1974	8	30	2	41	24	120.83	33.75	3.6
1974	9	2	2	34	38	105.33	39.12	3.1
1974	9	3	9	53	20	106.5	38.12	3.1
1974	9	3	14	48	16	106.45	39.33	3
1974	9	7	21	30	29	119.75	38.58	3.4
1974	9	10	12	1	50	119.88	38.67	3.8
1974	9	11	10	57	57	111.53	39.07	3
1974	9	13	20	31	32	120.17	38.77	3.3
1974	9	14	7	48	24	119.83	38.58	3.9
1974	9	14	10	39	10	119.7	38.62	3.5
1974	9	18	19	2	41	116.03	32.45	3.6
1974	9	28	14	36	51	120.42	38.5	3.3
1974	9	29	15	49	48	117.8	30.6	3.2
1974	9	30	9	37	22	119.25	38.1	3
1974	10	3	4	4	7	120.5	38.45	3.2
1974	10	3	13	42	20	118.77	39.68	4.3
1974	10	13	2	10	51	113.58	37.35	3
1974	10	13	4	15	35	113.52	37.48	3.2
1974	10	14	11	59	49	105.77	38.85	3.8
1974	10	17	21	11	37	119.82	38.63	3
1974	10	18	10	50	58	119.8	38.63	3.8
1974	10	19	10	32	38	120.2	38.78	3.5
1974	10	24	10	4	12	121.68	32.88	3.7
1974	10	28	12	25	42	112.88	39.15	3.4
1974	11	5	23	27	48	118.6	34.87	3.6
1974	11	7	16	39	15	106.25	38.42	3
1974	11	8	12	12	21	116	36.22	3.2
1974	11	11	13	54	4	104.9	40.7	3.4
1974	11	12	19	42	0	114.97	31.52	3.6
1974	11	14	2	37	29	122.28	38.33	3
1974	11	18	12	34	35	123.6	41.2	3.3
1974	11	18	20	16	7	117.73	35	3.7
1974	11	19	0	58	30	118.4	30.3	3.6
1974	11	21	3	51	44	122.35	38.35	3.1
1974	11	21	5	56	4	120.33	38.38	3.8
1974	11	21	16	51	58	122.9	38.2	3.3
1974	11	27	11	40	52	119.32	38.13	3
1974	12	4	12	1	58	113.5	40.5	3.5
1974	12	5	11	8	31	113.48	37.5	3.3
1974	12	8	10	49	56	122.92	38.75	3.8
1974	12	9	0	32	52	122.2	41.7	3.3
1974	12	9	20	3	0	111.57	32.88	3.4
1974	12	12	2	28	52	116.8	30.9	3
1974	12	15	17	13	59	117.63	39.37	4.6
1974	12	17	4	27	8	112.63	37.85	3.2
1974	12	28	7	13	56	119.45	34.25	3.2
1974	12	29	4	2	28	121.15	37.25	3
1975	1	4	6	42	8	123.58	41.27	3.2
1975	1	5	5	59	3	120	34.15	3
1975	1	6	1	59	21	112.53	37.78	3
1975	1	8	19	14	31	116.55	33.7	3.4
1975	1	9	7	22	44	122.33	38.3	3.5
1975	1	13	3	31	53	122	40.12	3.1
1975	1	15	1	35	25	111.07	35.92	3
1975	1	15	21	19	16	118.9	33.33	3
1975	1	17	20	17	40	112.53	37.87	3.3
1975	1	18	7	49	22	123.63	41.23	3.5
1975	1	18	8	3	35	123.58	41.23	3.6
1975	1	21	0	15	0	114.98	37.38	3.3
1975	1	21	9	43	0	114.97	37.72	3.4
1975	1	21	10	27	0	114.95	37.4	3.2
1975	1	23	12	0	0	112.67	34.87	3.5
1975	1	23	20	48	29	119.37	31.52	3.4
1975	1	23	21	26	38	111.37	36.27	3.4
1975	1	25	7	23	14	114.08	39.65	3.2
1975	1	25	14	26	0	114.93	37.43	3
1975	1	26	13	19	0	114.93	37.4	3.3
1975	2	1	14	17	0	123.27	33.75	3.1
1975	2	3	18	38	0	122.58	40.68	3.1
1975	2	4	3	22	0	122.58	40.67	3.1
1975	2	4	4	23	0	122.78	40.67	4
1975	2	4	6	12	0	122.77	40.67	3.4
1975	2	4	16	24	0	122.82	40.67	3.3
1975	2	4	19	36	4	122.7	40.7	7.3
1975	2	4	19	48	8	122.9	40.6	5.1
1975	2	4	20	4	0	122.78	40.7	4.2
1975	2	4	20	7	0	122.67	40.55	4
1975	2	4	20	18	0	122.8	40.67	4.2
1975	2	4	20	28	0	122.68	40.58	4.2
1975	2	4	20	36	54	122.87	40.68	4.5
1975	2	4	21	3	0	122.78	40.62	4
1975	2	4	21	9	34	122.67	40.67	4.1
1975	2	4	21	17	26	122.33	40.77	4.6
1975	2	4	21	32	35	122.72	40.73	5.5
1975	2	4	21	56	0	122.78	40.72	4.8
1975	2	4	22	3	13	122.78	40.65	4.8
1975	2	4	22	17	10	122.8	40.62	4
1975	2	4	22	22	30	122.42	40.75	4.4
1975	2	4	23	32	5	122.4	40.8	4.7
1975	2	4	23	49	0	122.67	40.72	4.5
1975	2	5	0	5	17	122.38	40.73	4.5
1975	2	5	0	13	38	122.83	40.67	4
1975	2	5	1	1	45	122.93	40.65	4.8
1975	2	5	3	3	38	122.72	40.65	4.2
1975	2	5	3	7	18	122.75	40.72	4.8
1975	2	5	3	16	40	122.73	40.67	4
1975	2	5	5	55	22	122.58	40.72	4.3
1975	2	5	10	51	14	122.9	40.68	4
1975	2	5	12	33	0	122.77	40.68	4.6
1975	2	5	13	7	42	122.72	40.67	4
1975	2	5	15	39	48	122.65	40.67	4
1975	2	5	17	23	9	122.5	40.7	4.1
1975	2	5	18	41	23	122.33	40.7	4.1
1975	2	5	19	30	47	122.53	40.72	4.4
1975	2	5	21	2	13	122.72	40.68	4.2
1975	2	5	23	52	54	122.63	40.7	5
1975	2	6	5	43	43	122.9	40.62	5.2
1975	2	6	6	8	50	112.03	37.97	3.4
1975	2	6	7	21	49	122.77	40.75	4.1
1975	2	6	12	24	57	122.5	40.8	5.4
1975	2	6	12	42	54	122.48	40.73	4
1975	2	6	23	56	16	122.83	40.75	4.5
1975	2	7	6	3	19	122.6	40.68	4.4
1975	2	7	18	31	45	122.83	40.68	4.2
1975	2	7	19	30	20	122.67	40.8	4
1975	2	8	2	30	23	122.47	40.82	4.5
1975	2	8	16	48	49	122.85	40.67	4.1
1975	2	8	21	48	18	122.72	40.77	4
1975	2	9	10	30	24	122.82	40.72	4.1
1975	2	10	1	18	48	113.93	37.58	3
1975	2	10	2	26	32	112.97	38.88	3
1975	2	10	3	13	3	123.5	39.7	4.5
1975	2	12	16	49	9	105.35	40.4	3.1
1975	2	13	5	51	39	122.8	40.72	4.2
1975	2	14	3	26	26	122.85	40.68	4.2
1975	2	14	18	49	46	122.73	40.68	4.2
1975	2	16	5	25	54	122.87	40.65	4.4
1975	2	16	8	20	53	120.03	38.7	3.4
1975	2	16	18	42	0	122.73	40.77	4.2
1975	2	16	22	1	20	122.8	40.68	5.4
1975	2	17	12	33	12	122.7	40.72	4.4
1975	2	17	12	52	20	122.72	40.72	4.1
1975	2	18	18	51	48	122.7	40.78	4.7
1975	2	21	6	26	16	122.67	40.68	4.4
1975	2	22	15	45	14	122.73	40.7	4.5
1975	2	23	11	40	20	122.67	40.7	4.4
1975	2	24	5	7	19	122.88	40.78	4.8
1975	2	24	6	1	46	122.82	40.68	4
1975	2	25	4	52	9	122.62	40.73	4.8
1975	2	26	7	6	56	122.77	40.65	4.2
1975	2	27	8	19	57	122.95	40.7	4
1975	2	27	13	44	42	122.73	40.72	4
1975	2	27	16	48	0	115.23	37.68	3
1975	2	28	17	37	0	114.9	37.37	3.2
1975	3	2	3	10	58	122.57	40.7	4.1
1975	3	4	14	16	34	124.45	42.7	3.5
1975	3	11	2	3	0	114.48	38.45	3
1975	3	13	6	56	46	122.42	34.37	3.6
1975	3	14	5	17	57	106.27	38.47	3.6
1975	3	15	4	25	33	123.53	41.28	3.3
1975	3	15	18	36	47	123.2	38.42	3.3
1975	3	19	5	59	31	122.8	40.73	4.2
1975	3	19	12	16	11	119.63	37.23	3.8
1975	3	20	11	51	24	122.22	40.1	3.2
1975	3	21	11	32	58	122.95	40.77	4.5
1975	3	22	11	40	9	122.97	40.88	4.1
1975	3	23	5	33	48	122.25	40.13	3.3
1975	3	23	20	36	37	120.8	33.68	3.9
1975	3	24	7	2	0	114.95	37.2	3.7
1975	3	24	14	34	0	114.85	37.23	3
1975	3	28	18	37	39	119.3	31.47	3.3
1975	3	29	23	16	36	122.6	40.77	4.8
1975	3	31	1	34	0	115.27	37.72	3.2
1975	3	31	21	5	49	122.42	40.73	4
1975	4	1	9	25	57	121.33	41.42	3.8
1975	4	2	11	4	55	123.67	41.3	3.6
1975	4	5	20	28	21	122.47	40.7	4.4
1975	4	6	0	16	15	122.45	40.72	4.4
1975	4	8	5	26	51	122.95	40.67	4.1
1975	4	8	6	38	42	122.68	40.75	4.4
1975	4	10	3	55	36	122.48	40.72	5
1975	4	11	17	5	30	122.4	40.83	4.1
1975	4	13	5	26	12	106.8	40.9	3.6
1975	4	20	3	57	10	107.2	40.3	3.8
1975	4	20	12	59	0	113.85	36.08	3.6
1975	4	20	18	49	28	106.27	37.87	3.4
1975	4	21	0	17	5	122.45	40.77	4.5
1975	4	23	7	51	32	117.67	39.3	3.8
1975	4	25	8	22	20	116.15	40.07	3.1
1975	4	27	14	4	6	121.97	32.57	3
1975	4	30	7	35	33	122.67	34.62	3
1975	4	30	10	6	37	115.3	35.25	3.2
1975	5	4	9	22	29	122.78	40.78	4.8
1975	5	4	18	2	35	124.03	41.4	3.3
1975	5	6	22	21	57	120.88	33.83	3.1
1975	5	6	22	41	19	120.67	33.68	3.3
1975	5	9	11	11	35	119.33	38.17	4
1975	5	10	3	57	22	122.97	40.95	4.1
1975	5	10	11	6	30	122.23	40	4.2
1975	5	14	0	42	30	123.03	40.83	4.5
1975	5	14	19	57	0	111	33.68	3.2
1975	5	15	15	6	16	112.68	37.73	3
1975	5	15	21	39	8	120.5	37.73	3.2
1975	5	16	10	51	20	120.32	38	3
1975	5	20	10	23	25	104.28	40.3	3
1975	5	29	13	38	9	122.78	40.63	4
1975	5	31	1	45	11	123.7	32.37	3.9
1975	6	3	3	10	29	116.08	31.95	3.1
1975	6	6	15	56	35	115.93	40.23	3
1975	6	8	11	2	38	123.82	32.28	3.9
1975	6	9	2	34	35	123.52	41.3	4.4
1975	6	9	2	37	34	123.45	41.3	3.4
1975	6	9	9	41	3	123.57	41.28	4.3
1975	6	12	7	31	8	122.22	40.37	3.1
1975	6	12	14	25	43	112.88	38.95	3.2
1975	6	12	20	47	3	122.93	40.67	4.4
1975	6	13	11	59	27	118.42	34.47	3.1
1975	6	16	15	31	17	123.5	41.3	3.2
1975	6	16	17	2	5	106.25	38.83	3
1975	6	17	8	17	52	122.17	40.37	3
1975	6	17	10	25	23	111.9	40.2	3.4
1975	6	19	21	50	42	112.7	39.98	3.3
1975	6	22	21	0	0	121.37	39.82	3.3
1975	6	22	21	13	48	115.25	40.72	3.7
1975	6	24	9	18	30	122.88	40.63	4.3
1975	6	24	10	40	6	111.7	40.5	4.8
1975	6	25	3	9	4	122.13	40.35	3.2
1975	6	27	11	39	58	111.83	40.37	3.4
1975	6	29	14	20	58	122.2	40.38	3.3
1975	6	30	10	49	0	115.65	32.45	3.3
1975	7	4	7	6	28	122.57	40.77	4.6
1975	7	4	8	48	39	121.6	39.5	3.1
1975	7	4	9	30	39	121.8	39.5	3.1
1975	7	4	16	59	44	122.62	40.83	3
1975	7	4	18	4	31	121.6	37.15	3.3
1975	7	8	0	1	37	121.22	35.18	3.2
1975	7	8	16	49	12	111.7	36.03	3
1975	7	11	20	44	14	122.48	40.77	3.3
1975	7	13	4	28	40	122.43	40.8	3.1
1975	7	14	20	56	52	123.12	40.87	3.7
1975	7	15	20	16	1	122.15	40.4	3
1975	7	16	9	0	33	122.35	40.75	3
1975	7	17	8	0	53	122.92	40.67	3.3
1975	7	19	21	30	8	106.25	38.28	3.2
1975	7	20	12	39	26	122.77	40.62	3.8
1975	7	20	20	39	34	122.88	40.7	3.3
1975	7	21	4	55	35	106.53	39.55	3.1
1975	7	22	8	1	1	122.77	40.72	3
1975	7	24	9	15	23	122.68	40.77	3.2
1975	7	24	21	16	40	122.77	40.7	3.6
1975	7	26	2	52	24	121.08	33.35	3.6
1975	7	26	11	36	9	122.98	40.63	3.3
1975	7	27	14	4	21	122.62	40.72	3
1975	7	28	0	40	51	122.47	40.75	3.3
1975	7	28	4	23	11	122.63	40.72	3.5
1975	7	28	6	30	32	115.95	31.13	3.5
1975	7	30	14	5	12	111.6	40.6	3.4
1975	7	30	22	32	32	122.62	40.67	3.2
1975	7	31	17	20	32	122.58	40.73	3.3
1975	7	31	23	24	44	123.1	40.5	3.1
1975	8	2	4	30	51	122.97	40.65	3
1975	8	6	22	16	41	122.45	40.8	3.2
1975	8	7	16	41	3	122.72	40.7	3.1
1975	8	8	1	46	31	123.1	40.57	3
1975	8	9	17	43	14	116.58	38.42	3.4
1975	8	10	4	47	12	122.47	40.8	3.2
1975	8	13	2	58	55	111.05	35.1	3.7
1975	8	13	3	50	13	111.13	35.2	3
1975	8	14	9	36	6	114.45	39.22	3
1975	8	16	13	31	13	112.8	38.55	3.7
1975	8	18	3	36	45	122.25	40.2	3.2
1975	8	18	12	16	28	122.57	40.73	3.2
1975	8	20	12	14	11	122.75	40.8	3
1975	8	21	8	35	57	119.52	38.47	3
1975	8	24	4	15	0	122.17	40.3	3.1
1975	8	24	5	49	55	112.78	37.37	3.8
1975	8	24	8	17	33	122.55	40.73	3.2
1975	8	24	13	35	9	119.73	37.72	3
1975	8	25	8	22	56	122.18	40.3	3
1975	8	25	14	43	19	122.97	40.62	3.1
1975	8	27	15	55	16	122.2	40.28	3.2
1975	8	28	16	3	3	122.7	40.68	3.2
1975	8	28	22	5	2	122.53	40.73	5.4
1975	8	29	9	25	17	122.23	40.88	3
1975	8	29	11	10	6	122.53	40.77	3.3
1975	8	31	18	17	13	122.65	40.72	3.6
1975	9	2	20	10	5	121.8	32.9	5.3
1975	9	2	21	10	21	121.97	32.83	3
1975	9	2	23	21	34	121.8	33	5.1
1975	9	2	23	27	46	121.73	32.8	3.8
1975	9	3	1	18	2	121.67	32.8	3
1975	9	4	15	34	29	122.5	40.78	3.5
1975	9	6	0	54	52	121.87	32.78	3.2
1975	9	9	15	43	1	121.82	32.82	3.7
1975	9	9	16	7	59	106.37	39.67	3
1975	9	11	1	3	33	122.52	40.75	3
1975	9	12	3	45	20	122.28	40.25	3.7
1975	9	12	21	20	5	122.43	40.82	3.1
1975	9	12	22	33	38	122.15	40.33	3.5
1975	9	14	14	24	51	121.95	32.78	3.4
1975	9	16	19	3	13	110.57	35	3.3
1975	9	18	3	0	24	122.33	34.28	3.2
1975	9	21	12	0	54	120.83	32.5	3.1
1975	9	23	6	4	0	114.87	35.75	3.4
1975	9	25	14	18	35	106.5	39.82	3.3
1975	9	27	12	45	10	120.05	33.43	3.6
1975	9	28	19	33	32	122.23	40.38	3.2
1975	9	29	13	0	9	120.07	38.63	3
1975	10	2	15	23	23	122.22	40.32	3.3
1975	10	2	21	29	39	122.42	40.77	3.3
1975	10	2	22	25	7	121.85	32.88	3.4
1975	10	5	12	27	53	112.97	39.97	3.5
1975	10	5	13	42	4	122.93	40.63	4.7
1975	10	6	9	23	28	122.2	40.32	3
1975	10	6	21	25	58	122.95	40.68	3.3
1975	10	7	21	10	33	123.05	30.1	3.4
1975	10	9	2	23	40	106.32	39.05	3.1
1975	10	9	7	25	8	122.68	40.6	4.1
1975	10	11	14	56	17	122.95	40.6	3
1975	10	13	4	21	15	105.18	40.12	3.1
1975	10	14	2	2	16	122.78	40.73	3.4
1975	10	15	18	28	32	123.43	41.33	4
1975	10	16	5	41	6	113.17	39.52	3.1
1975	10	16	10	29	48	122.75	40.7	4.1
1975	10	17	10	43	47	108.8	40.5	3.2
1975	10	17	17	10	37	118	38.58	3.8
1975	10	18	21	18	13	117.52	31.18	3.2
1975	10	19	17	50	58	122.85	40.63	4.5
1975	10	21	19	24	40	122.63	40.68	4.1
1975	10	22	2	35	42	122.65	40.7	4
1975	10	24	0	46	0	122.43	40.77	3.2
1975	10	24	8	12	47	122.4	40.78	3.1
1975	10	25	17	16	40	122.47	40.73	3.6
1975	10	25	19	37	18	122.72	40.62	4.1
1975	10	27	12	6	52	115.4	37.88	3
1975	10	28	17	14	2	115.58	37.83	3.1
1975	10	31	4	29	52	122.98	40.62	3.8
1975	11	2	19	15	0	113.18	34.47	3.4
1975	11	3	6	37	37	123.9	32.4	3.1
1975	11	3	11	37	24	122.38	40.8	3.3
1975	11	3	22	33	55	107.6	40.7	3.6
1975	11	5	10	33	17	121.67	32.78	3.2
1975	11	6	2	31	41	120.05	38.75	3
1975	11	6	20	51	54	122.57	40.75	3.3
1975	11	9	12	46	25	120.32	40.97	3.3
1975	11	12	22	13	59	122.7	40.67	3.3
1975	11	13	11	24	56	121.78	32.83	3
1975	11	13	11	42	0	123.87	34.7	3.4
1975	11	13	15	23	29	118.75	39.62	3.1
1975	11	13	19	39	55	119.62	37.75	3.5
1975	11	14	5	59	46	122.68	40.72	3.4
1975	11	17	4	40	58	120.17	38.88	3.1
1975	11	18	23	49	33	120.05	38.63	3.1
1975	11	20	0	47	2	122.77	40.73	3.7
1975	11	21	15	55	37	111.73	35.85	3.5
1975	11	22	10	43	1	120.07	38.82	3
1975	11	24	12	0	30	122.58	40.75	3.2
1975	11	24	12	35	35	122.6	40.72	3.2
1975	11	25	4	48	8	111.72	35.77	3.2
1975	11	25	16	38	2	122.75	40.78	3.5
1975	11	27	13	12	25	122.15	40.15	3.6
1975	11	27	19	38	52	122.67	40.65	4.8
1975	12	1	0	34	35	118	39.25	4.2
1975	12	1	18	2	15	120.5	39	3.3
1975	12	2	9	30	21	122.68	40.7	3.3
1975	12	6	19	26	9	116.12	31.4	3.1
1975	12	7	23	32	36	122.55	40.7	3.2
1975	12	8	0	15	22	122.52	40.72	3.2
1975	12	8	13	39	15	122.15	35.55	3
1975	12	8	14	53	40	121.87	32.87	3
1975	12	9	10	47	39	104.15	40.23	3.1
1975	12	11	7	21	34	111.8	36.3	3.5
1975	12	12	22	37	20	113.17	39	3.2
1975	12	14	2	14	2	123.03	40.58	3.3
1975	12	14	16	48	10	122.85	40.7	3
1975	12	16	4	29	24	110.88	35.5	3
1975	12	17	10	5	41	122.75	40.65	3.4
1975	12	17	21	5	48	122.68	40.78	3.7
1975	12	18	0	22	33	120.17	38.85	3.1
1975	12	18	8	32	21	112	36.87	3.3
1975	12	25	23	32	35	109.6	34.82	3
1975	12	29	5	24	54	113.6	36	3.4
1975	12	30	12	0	25	121.28	34.03	4.3
1975	12	30	21	25	16	122.78	40.58	3.9
1976	1	5	2	6	21	122.57	40.72	3.3
1976	1	6	1	20	0	120.4	38.12	3.2
1976	1	6	3	58	27	122.18	39.92	3.3
1976	1	6	13	22	9	120.43	38.08	3.2
1976	1	7	20	17	14	106.65	40	3.7
1976	1	8	11	33	15	105.88	40.45	3.9
1976	1	9	17	43	43	122.58	40.7	4.7
1976	1	9	18	0	52	122.5	40.77	3
1976	1	9	21	25	0	114.97	37.42	3.6
1976	1	9	21	45	58	104.52	40.12	3.1
1976	1	10	5	8	0	122.83	29.92	3.5
1976	1	10	8	8	26	116.28	31.5	3
1976	1	10	10	55	47	104.27	40.63	3.5
1976	1	13	17	58	21	123.05	40.52	3
1976	1	17	20	1	44	107.22	34.5	3.9
1976	1	19	3	56	57	103.17	39.43	3
1976	1	19	14	39	22	121.38	37.12	3.1
1976	1	20	14	42	38	116.52	31.6	3.5
1976	1	20	20	55	15	122.13	40.42	3.1
1976	1	21	11	36	26	122.15	40.42	3.1
1976	1	22	0	54	9	108.73	34.77	3.2
1976	1	23	7	48	22	122.63	40.75	3
1976	1	26	11	16	0	122.8	29.9	3.2
1976	1	29	12	52	13	118.8	39.5	3.5
1976	1	30	13	55	58	122.65	40.68	3.9
1976	2	2	20	47	28	122.47	34.52	3.1
1976	2	3	3	54	11	108.7	34.72	3
1976	2	3	6	20	28	108.7	34.7	3.7
1976	2	8	14	37	41	122.6	40.7	3.5
1976	2	8	18	16	22	122.3	34.9	3.1
1976	2	10	15	10	8	122.83	40.65	3.5
1976	2	11	2	54	0	111.95	33.25	3.6
1976	2	11	18	34	41	122.63	40.73	3.3
1976	2	13	11	9	0	121.53	39.15	3
1976	2	13	20	35	30	121.13	37.9	3.1
1976	2	14	9	38	0	111.97	33.25	4
1976	2	16	9	29	49	123.55	41.25	3.3
1976	2	17	1	47	0	111.97	33.17	3.3
1976	2	18	12	59	0	112	33.2	3.2
1976	2	19	11	7	0	111.93	33.25	3.6
1976	2	19	19	49	26	122.67	40.75	3
1976	2	20	6	27	10	121.67	41.15	3.3
1976	2	21	13	0	55	119.35	38.12	3
1976	2	23	12	17	11	116	32.62	3.3
1976	2	23	14	7	0	111.98	33.25	3.6
1976	2	25	13	57	0	120.52	38	4.1
1976	2	25	14	19	27	120.52	37.98	3.1
1976	2	26	8	46	0	124.2	33.5	3.8
1976	2	28	22	54	0	111.97	33.3	3.7
1976	3	1	4	0	41	122.2	40.33	3.4
1976	3	1	19	13	55	122.27	40.3	3.1
1976	3	2	23	33	1	122.73	40.63	3.1
1976	3	3	21	52	56	112.53	37.67	3.1
1976	3	4	12	31	51	122.38	40.43	3.2
1976	3	4	14	1	14	116.75	34.72	3.3
1976	3	4	18	56	2	116.78	34.72	3
1976	3	10	2	47	41	124.25	35.37	3.3
1976	3	12	15	20	15	122.75	40.63	4.2
1976	3	13	14	24	0	115	37.52	3
1976	3	14	13	0	32	105.37	40.02	3.5
1976	3	15	9	33	13	122.83	40.72	3.7
1976	3	17	7	39	5	122.37	40.8	3.5
1976	3	21	6	58	41	122.63	40.67	3.5
1976	3	23	3	46	4	123.3	40.48	3.3
1976	3	28	12	3	8	121	33.8	3.2
1976	3	29	23	27	0	120.77	38.17	3.4
1976	3	30	0	5	0	120.78	38.17	3.6
1976	3	30	1	3	0	120.82	38.17	3
1976	3	30	1	6	0	120.82	38.15	3.5
1976	3	30	1	20	0	120.88	38.17	3
1976	3	30	1	38	0	120.75	38.15	3.1
1976	3	30	1	45	0	120.8	38.17	3.1
1976	3	30	1	56	0	120.83	38.17	3
1976	3	30	2	9	0	120.87	38.18	3.8
1976	3	30	2	32	0	120.8	38.18	3
1976	3	30	2	51	0	120.87	38.15	3
1976	3	30	2	57	0	120.75	38.17	3.1
1976	3	30	4	58	13	122.25	40.15	3.4
1976	3	30	5	42	0	120.83	38.18	3.3
1976	3	30	7	34	0	120.92	38.08	3.2
1976	3	31	7	24	45	122.82	40.7	3.6
1976	4	2	17	23	48	121.8	34.67	3.6
1976	4	4	20	59	26	116.12	31.42	3.1
1976	4	5	13	16	41	121.13	36.9	3
1976	4	6	0	54	37	112.2	40.23	6.2
1976	4	6	5	29	56	111.7	36.47	3
1976	4	7	3	10	13	115.35	35.2	3.2
1976	4	7	11	30	0	119.33	38.37	3.3
1976	4	11	7	56	41	112.32	39.98	4.2
1976	4	11	11	3	2	112.15	40.25	4
1976	4	11	15	1	17	106.72	39.63	3.3
1976	4	14	5	35	26	122.63	40.63	3.8
1976	4	14	8	11	54	122.62	40.63	3.2
1976	4	14	10	22	57	122.62	40.65	3.9
1976	4	15	0	19	28	121.68	32.9	3.7
1976	4	15	2	34	50	121.67	32.97	3.4
1976	4	15	6	2	54	121.82	32.9	3.6
1976	4	16	14	30	10	121.1	34.33	3
1976	4	17	9	47	43	106.83	40.17	3
1976	4	18	9	33	44	114.28	39.55	3.1
1976	4	20	0	42	30	112.15	40.17	3.3
1976	4	20	12	55	11	122.53	40.53	3.5
1976	4	22	9	54	58	116.67	38.68	4.8
1976	4	22	16	15	54	122.83	40.62	3
1976	4	26	15	5	3	112.15	40.2	3.1
1976	4	27	7	21	17	106.83	40.13	3.5
1976	4	27	7	24	27	106.8	40.12	3.5
1976	4	27	7	26	17	106.8	40.17	3.7
1976	4	27	8	18	8	106.8	40.15	4.3
1976	4	27	10	50	9	106.8	40.13	3.6
1976	4	27	18	11	28	106.82	40.13	3.5
1976	4	28	0	56	52	122.57	40.68	3.1
1976	4	28	7	32	8	106.75	40.23	4.2
1976	4	28	17	53	16	106.75	40.22	3.2
1976	4	29	18	22	40	123	40.9	3
1976	4	30	21	9	45	120.47	34.33	3
1976	5	1	19	41	58	106.5	40.18	3.8
1976	5	2	2	23	10	123.25	40.5	3
1976	5	2	23	57	39	104.5	40	3
1976	5	4	4	56	45	117.8	38.13	3.5
1976	5	4	14	11	14	112.12	40.1	3.4
1976	5	4	19	54	40	115.33	35.42	3
1976	5	4	21	40	34	123.2	40.5	3.3
1976	5	5	3	25	50	106.77	40.12	3.6
1976	5	5	9	1	12	106.62	40.13	3.9
1976	5	7	3	30	33	112.13	40.2	4
1976	5	10	3	1	16	122.65	40.63	3.1
1976	5	11	4	54	18	112.12	40.2	3.3
1976	5	12	9	53	21	114.03	40.43	3.1
1976	5	14	13	31	14	122.58	40.78	3.1
1976	5	15	8	16	30	123.25	40.52	3.5
1976	5	16	4	44	27	122.13	40.33	3.2
1976	5	17	2	34	0	122.42	40.78	3.2
1976	5	22	8	16	19	116.32	31.97	3.7
1976	5	23	13	10	2	122.13	40.37	3
1976	5	25	13	16	39	120.53	38.05	3.5
1976	5	26	2	3	0	112.17	40.22	3.7
1976	5	26	23	50	20	122.62	40.7	3.2
1976	5	28	15	17	43	121.72	38.83	3
1976	5	29	16	38	29	112.5	40.52	4
1976	5	31	14	38	1	112.08	40.2	3.9
1976	6	7	23	49	16	114.05	40.47	3.5
1976	6	8	11	36	10	119.42	38.3	3.1
1976	6	9	0	7	38	118.53	37.9	3.2
1976	6	12	19	13	50	109.87	40.55	3.6
1976	6	14	21	29	44	117.5	31.97	3.6
1976	6	15	18	1	8	112.2	40.18	3.6
1976	6	17	1	0	42	104.5	40.05	3.1
1976	6	17	7	28	43	121.88	35.77	3.2
1976	6	18	23	49	24	112.17	40.67	3.4
1976	6	19	6	57	6	112.55	37.67	3.1
1976	6	20	8	49	8	122.58	40.77	3.2
1976	6	20	23	42	28	112.53	37.68	3.2
1976	6	21	8	30	1	122.42	40.72	3.3
1976	6	21	23	6	9	112.33	40.17	3
1976	6	22	17	20	9	112.65	37.92	3.6
1976	6	25	7	0	43	112.55	37.7	3.5
1976	6	25	9	54	18	122.6	40.62	3.8
1976	7	1	10	26	20	122.38	40.78	3
1976	7	1	22	27	38	105.8	41	3
1976	7	1	22	27	38	106.8	41	3.3
1976	7	6	19	24	29	112.2	37.25	3.1
1976	7	10	4	30	51	111.42	40.5	3.5
1976	7	13	2	1	51	108.87	33.93	3.1
1976	7	14	13	17	58	108.7	41.3	3.3
1976	7	16	5	58	22	122.92	40.68	3.2
1976	7	17	2	33	45	112.57	37.68	3.2
1976	7	22	11	20	51	123.27	40.53	3
1976	7	22	18	6	14	113.42	40.67	3.2
1976	7	26	11	25	49	121.5	37.1	3.2
1976	7	28	3	42	53	118.18	39.63	7.8
1976	7	28	5	4	0	117.83	39.7	5
1976	7	28	5	7	0	118.42	39.7	5.2
1976	7	28	5	9	0	118.23	39.62	4.2
1976	7	28	5	11	5	118.15	39.48	5.3
1976	7	28	5	17	0	118.37	39.67	4.5
1976	7	28	5	22	0	118.38	39.83	4
1976	7	28	5	28	0	118.07	39.23	4.3
1976	7	28	5	36	0	118.27	39.52	4
1976	7	28	5	44	0	118.75	39.58	4.5
1976	7	28	5	50	0	118.47	40.07	4
1976	7	28	5	53	0	118.35	39.75	4.5
1976	7	28	6	9	0	118.1	39.43	4.4
1976	7	28	6	15	0	118.43	39.75	4.4
1976	7	28	6	20	0	118.27	39.63	4
1976	7	28	6	21	0	118.38	39.73	4.4
1976	7	28	6	31	28	118.02	39.28	5.1
1976	7	28	6	39	22	118.45	39.85	5.1
1976	7	28	6	51	0	118.8	39.35	4.6
1976	7	28	7	3	18	117.78	39.42	5.2
1976	7	28	7	11	0	118.45	39.87	4.1
1976	7	28	7	17	32	117.78	39.45	6.2
1976	7	28	7	24	0	118.15	39.65	4.3
1976	7	28	7	27	0	118.32	39.67	4.3
1976	7	28	7	28	19	118.2	39.62	4.6
1976	7	28	7	34	0	118.45	39.77	4.1
1976	7	28	7	36	3	117.78	39.33	4.9
1976	7	28	7	40	21	118.17	39.68	5.2
1976	7	28	7	50	0	118.08	39.3	4
1976	7	28	7	56	3	117.9	39.43	4.7
1976	7	28	7	59	22	118.27	39.65	4.6
1976	7	28	8	4	10	118	39.37	4.6
1976	7	28	8	15	0	118	39.42	4.3
1976	7	28	8	53	0	118.92	39.23	4.2
1976	7	28	8	56	0	118.3	39.65	4.7
1976	7	28	8	58	46	117.73	39.27	5.2
1976	7	28	9	3	0	118.28	39.6	4.1
1976	7	28	9	12	0	118.33	39.75	4.1
1976	7	28	9	13	44	118.43	39.73	5
1976	7	28	9	21	37	118.45	39.62	5
1976	7	28	9	28	0	118.4	39.72	4
1976	7	28	9	45	32	117.95	39.13	5.5
1976	7	28	10	6	0	118.65	39.63	4
1976	7	28	10	15	49	118.35	39.67	4.7
1976	7	28	10	44	15	117.88	39.32	5
1976	7	28	10	45	0	118.33	39.77	4.9
1976	7	28	11	19	0	118.27	39.68	4.6
1976	7	28	11	19	0	118.5	39.72	4
1976	7	28	11	49	0	118.25	39.55	4
1976	7	28	11	53	40	117.85	39.37	4.4
1976	7	28	11	56	0	117.75	39.33	4.2
1976	7	28	12	2	27	118.05	39.37	4.4
1976	7	28	12	4	0	118.07	39.68	4.5
1976	7	28	12	17	45	118.25	39.57	4.7
1976	7	28	12	29	30	118.38	39.77	4.6
1976	7	28	12	33	0	118.1	39.52	4.2
1976	7	28	12	36	0	118.5	39.77	4.3
1976	7	28	13	1	52	118.28	39.62	4.1
1976	7	28	13	5	32	118.47	39.78	4.3
1976	7	28	13	8	24	118.05	39.48	5.2
1976	7	28	13	14	40	118.07	39.4	4
1976	7	28	13	17	0	118.03	39.17	4
1976	7	28	13	24	56	118.38	39.67	4.5
1976	7	28	13	47	11	118.6	39.83	4.4
1976	7	28	13	54	27	118.22	39.7	4.1
1976	7	28	14	6	0	118.37	39.7	4.8
1976	7	28	14	18	0	118.97	39.47	4
1976	7	28	14	19	0	118.23	39.72	4
1976	7	28	14	31	0	117.93	39.55	4.3
1976	7	28	14	36	0	118.45	39.72	4.6
1976	7	28	14	37	0	118.33	39.68	4.1
1976	7	28	14	54	0	118.13	39.43	4.2
1976	7	28	14	59	0	118.53	39.83	5.3
1976	7	28	15	14	54	118.2	39.53	5
1976	7	28	15	38	0	118.33	39.7	4.4
1976	7	28	16	27	22	118.42	39.6	4.1
1976	7	28	16	30	43	118.23	39.63	4.5
1976	7	28	16	51	27	118.2	39.6	4.5
1976	7	28	17	21	2	118	39.27	4
1976	7	28	17	28	4	118.15	39.4	5.1
1976	7	28	17	42	20	117.85	39.33	5.5
1976	7	28	17	48	20	118.08	39.5	5
1976	7	28	17	56	34	117.9	39.32	4.8
1976	7	28	17	58	0	117.85	39.13	4.2
1976	7	28	18	23	25	118.18	39.5	4.9
1976	7	28	18	45	33	118.65	39.83	7.1
1976	7	28	18	58	35	118.6	39.68	5.5
1976	7	28	19	9	0	118.5	39.63	4
1976	7	28	19	16	0	118.37	39.6	5.2
1976	7	28	19	34	0	118.73	39.83	4.6
1976	7	28	19	47	0	118.57	39.62	5.2
1976	7	28	19	58	46	118.28	39.7	4.4
1976	7	28	20	7	0	118.67	39.77	4
1976	7	28	20	8	0	118.65	39.73	4.2
1976	7	28	20	11	21	118.53	39.65	4.6
1976	7	28	20	18	56	121.12	40.55	3.3
1976	7	28	20	20	31	118.37	39.62	4.9
1976	7	28	20	35	1	118.47	39.8	4.2
1976	7	28	20	40	35	118.48	39.65	4.6
1976	7	28	21	12	0	118.6	39.73	4.3
1976	7	28	21	20	33	118.35	39.72	4
1976	7	28	21	24	33	118.85	39.73	4.2
1976	7	28	21	26	15	118.68	39.7	4.2
1976	7	28	21	39	56	118.47	39.67	4.6
1976	7	28	21	49	46	118.25	39.48	4.8
1976	7	28	22	15	49	118.75	39.77	4.6
1976	7	28	22	43	1	118.22	39.73	4.3
1976	7	28	22	43	3	118.1	39.67	4.1
1976	7	28	22	51	34	118.72	39.77	4
1976	7	28	22	52	8	118.47	39.73	4.3
1976	7	28	23	1	56	118.67	39.7	4
1976	7	28	23	7	0	118.77	39.92	4
1976	7	28	23	16	0	118.67	39.87	4.1
1976	7	28	23	24	12	118.73	39.77	4.2
1976	7	28	23	41	0	118.7	39.67	4.7
1976	7	29	0	0	51	118.62	39.68	4.2
1976	7	29	0	7	0	118.68	39.82	4
1976	7	29	0	8	43	118.18	39.52	4.5
1976	7	29	0	23	58	117.83	39.33	4.9
1976	7	29	0	27	35	118.58	39.77	4.6
1976	7	29	0	41	20	118.4	39.63	4.4
1976	7	29	0	45	0	118.68	39.8	4
1976	7	29	1	9	0	118.67	39.8	4
1976	7	29	1	21	0	118.52	39.7	4.1
1976	7	29	1	27	41	118.52	39.78	4.4
1976	7	29	1	56	0	119	39.87	4
1976	7	29	2	49	29	118.22	39.63	4.8
1976	7	29	2	57	34	118.68	39.88	4.8
1976	7	29	3	11	0	118.62	39.58	4.1
1976	7	29	3	11	0	118.65	39.65	4.1
1976	7	29	3	14	41	118.02	39.32	4.4
1976	7	29	3	59	58	118.08	39.58	4.5
1976	7	29	4	20	15	118.47	39.68	4.2
1976	7	29	5	3	0	118.47	39.77	4.1
1976	7	29	5	16	0	118.68	39.73	4
1976	7	29	5	53	8	118.72	39.92	4.2
1976	7	29	6	4	0	118.65	39.77	4.2
1976	7	29	6	5	0	118.12	39.3	4.1
1976	7	29	6	8	0	118.9	39.7	4.1
1976	7	29	6	24	0	118.5	39.68	4.1
1976	7	29	6	58	37	118.55	39.83	4
1976	7	29	7	8	17	118.13	39.55	4.8
1976	7	29	7	20	31	118.55	39.92	4.6
1976	7	29	7	24	42	118.15	39.6	5.1
1976	7	29	7	47	34	118.72	40	4.2
1976	7	29	8	24	0	118.72	39.93	4.2
1976	7	29	9	1	0	118.8	39.83	5.4
1976	7	29	9	26	0	118.48	39.73	4
1976	7	29	10	10	0	117.33	39.78	4.1
1976	7	29	10	24	0	118.5	39.67	4.1
1976	7	29	10	44	42	118.48	39.67	4.5
1976	7	29	11	18	16	118.9	39.9	4.3
1976	7	29	11	27	48	118.2	39.38	4.3
1976	7	29	12	2	0	118.7	39.88	4
1976	7	29	12	5	0	118.32	39.7	4
1976	7	29	12	40	34	118.52	39.75	5
1976	7	29	12	50	2	117.85	39.42	4.4
1976	7	29	12	55	38	117.93	39.32	4.9
1976	7	29	13	2	17	118.43	39.72	5
1976	7	29	13	5	0	118.45	39.58	4
1976	7	29	13	30	39	118.3	39.7	5.2
1976	7	29	13	43	53	118.2	39.47	5.1
1976	7	29	13	59	49	118.55	39.73	4.4
1976	7	29	14	1	1	118.77	39.98	4.2
1976	7	29	14	59	0	118.68	39.77	4
1976	7	29	15	15	0	118.58	39.72	4
1976	7	29	15	47	1	118.93	39.9	4.2
1976	7	29	15	49	26	118.07	39.42	4.7
1976	7	29	16	15	0	118.47	39.75	4.2
1976	7	29	16	53	1	118.5	39.7	4
1976	7	29	17	26	55	118.28	39.73	4.6
1976	7	29	18	17	0	118.88	39.82	4.2
1976	7	29	18	36	20	118.63	39.77	4.1
1976	7	29	19	5	48	117.82	39.32	5
1976	7	29	19	9	56	118.6	39.75	4.7
1976	7	29	20	17	34	118.8	39.98	4.3
1976	7	29	20	29	31	117.8	39.38	5
1976	7	29	20	47	6	118.42	39.63	5.1
1976	7	29	21	25	1	121.25	41.42	3
1976	7	29	21	46	13	118.48	39.68	4.5
1976	7	29	21	59	48	119.28	39.65	4.6
1976	7	29	22	18	0	118.73	39.75	4.1
1976	7	29	23	2	57	118.77	39.78	4.6
1976	7	29	23	22	7	118.93	39.95	4.2
1976	7	29	23	47	0	118.65	39.68	4
1976	7	30	0	40	2	119	39.9	4.4
1976	7	30	0	53	41	118.15	39.7	4.3
1976	7	30	1	16	10	118.88	39.85	4.3
1976	7	30	1	27	5	118.83	39.8	4.3
1976	7	30	1	47	43	118.62	39.8	4
1976	7	30	2	26	53	117.95	39.33	4.3
1976	7	30	2	34	24	118.75	39.7	5.1
1976	7	30	2	58	41	118.13	39.4	4.1
1976	7	30	3	24	45	121.3	41.42	3.7
1976	7	30	4	46	57	118.9	40	4.1
1976	7	30	5	16	8	122.2	40.78	3.4
1976	7	30	5	57	16	118.32	39.6	4.1
1976	7	30	7	12	14	118.67	39.72	4.1
1976	7	30	7	53	5	118.72	39.87	4.8
1976	7	30	8	6	11	117.58	30.73	3.2
1976	7	30	8	11	0	118.98	39.53	4.3
1976	7	30	8	45	0	118.3	39.67	4
1976	7	30	8	45	7	118.05	39.55	4.6
1976	7	30	11	21	0	118.8	39.85	4
1976	7	30	12	25	11	118.05	39.45	4.1
1976	7	30	14	12	18	118.77	39.7	4.7
1976	7	30	17	6	0	117.3	39.77	3
1976	7	30	17	23	0	118.85	39.92	5.1
1976	7	30	18	7	34	118.73	40.03	4.2
1976	7	30	19	37	2	118.3	39.6	4.5
1976	7	30	20	54	14	118.83	39.88	4.1
1976	7	30	23	32	0	118.53	39.73	4.5
1976	7	30	23	41	8	118.03	39.35	4.6
1976	7	31	0	18	0	118.78	39.88	4.1
1976	7	31	1	2	29	118.43	39.7	4.5
1976	7	31	2	6	18	118	39.35	4.6
1976	7	31	2	38	6	118.08	39.45	4.1
1976	7	31	3	14	35	118.5	39.75	4
1976	7	31	3	17	46	118.88	39.78	4
1976	7	31	4	4	41	118.22	39.68	4.3
1976	7	31	4	6	45	118.68	39.68	4.8
1976	7	31	4	17	20	118.45	39.55	4.6
1976	7	31	5	23	0	118.45	39.68	5
1976	7	31	5	29	9	118.07	39.32	4.1
1976	7	31	6	9	29	118.27	39.6	4.2
1976	7	31	6	26	20	118.5	39.65	4.8
1976	7	31	7	47	49	118.77	39.75	4.2
1976	7	31	7	52	52	117.88	39.42	4.7
1976	7	31	8	34	21	118.7	39.8	4.4
1976	7	31	8	48	0	118.78	39.77	4.1
1976	7	31	10	27	35	118.33	39.63	4.3
1976	7	31	10	28	0	118.9	39.97	4
1976	7	31	11	50	30	118.48	39.8	4.1
1976	7	31	12	48	34	118.18	39.55	4.2
1976	7	31	15	23	27	118.72	39.72	4.9
1976	7	31	15	35	30	118.28	39.67	4.4
1976	7	31	15	42	9	118.45	39.65	4.6
1976	7	31	16	10	0	118.53	39.72	4.2
1976	7	31	17	53	10	118.3	39.63	4.1
1976	7	31	18	4	0	118.75	39.78	4
1976	7	31	19	28	12	118.12	39.35	4.6
1976	7	31	21	8	53	118.2	39.85	4.3
1976	7	31	21	22	57	118.43	39.85	4.2
1976	7	31	21	46	8	118	39.57	4
1976	7	31	22	41	0	118.73	39.8	4
1976	8	1	0	52	7	118.68	39.83	4.1
1976	8	1	1	25	0	118.82	39.88	4.1
1976	8	1	1	51	27	118.73	39.97	4.6
1976	8	1	2	1	12	118.27	39.55	4.7
1976	8	1	6	24	11	118.63	39.73	4.2
1976	8	1	6	26	36	118.05	39.42	5.1
1976	8	1	6	51	30	118.52	39.73	4.3
1976	8	1	7	47	58	118.1	39.45	4.3
1976	8	1	17	49	0	118.23	39.65	4
1976	8	1	18	48	31	118.15	39.43	4.5
1976	8	1	19	20	43	118.03	39.32	4
1976	8	1	21	49	50	118.85	39.88	4.1
1976	8	2	0	16	22	117.4	39.5	3.2
1976	8	2	2	53	9	118.78	39.97	4.4
1976	8	2	4	53	50	118.25	39.45	5.2
1976	8	2	6	33	39	118.9	39.87	4.2
1976	8	2	7	58	19	118.07	39.38	4.6
1976	8	2	9	39	21	104.37	40.02	3.1
1976	8	2	12	51	32	118.78	39.87	4.1
1976	8	2	12	58	1	118.48	39.63	4.1
1976	8	2	16	38	14	118.67	39.97	4.6
1976	8	2	17	15	56	118.08	39.35	5
1976	8	2	17	25	56	118.67	39.78	4.1
1976	8	2	18	8	53	118.08	39.33	4.4
1976	8	2	18	26	13	118.9	39.92	4.6
1976	8	2	18	49	26	118.38	39.62	4.5
1976	8	2	20	18	49	118	39.28	4.3
1976	8	2	20	29	32	118.8	39.8	4
1976	8	2	20	46	34	118.83	39.9	4.3
1976	8	2	22	54	15	118.02	39.42	4.5
1976	8	3	1	6	2	117.38	39	4.1
1976	8	3	2	40	5	118.48	39.72	4.3
1976	8	3	4	27	5	118.78	39.85	4.1
1976	8	3	5	4	8	117.4	38.9	3.8
1976	8	3	8	40	11	118.02	39.35	4.2
1976	8	3	9	43	30	118.55	39.78	4.7
1976	8	3	13	5	11	118.13	39.3	4.1
1976	8	3	13	55	56	118.52	39.72	4.7
1976	8	3	14	54	11	118.45	39.75	4.5
1976	8	3	15	40	4	118.8	40	4.7
1976	8	3	16	27	16	120	40.68	3.2
1976	8	3	17	3	41	118.47	39.62	4.1
1976	8	3	17	33	58	118.72	40.07	4.2
1976	8	3	18	16	52	118.07	39.63	5
1976	8	3	20	21	10	118.12	39.43	4.5
1976	8	3	20	40	40	118.85	39.98	4.2
1976	8	4	1	14	20	118.35	39.63	4.1
1976	8	4	9	24	0	118.77	39.72	4.2
1976	8	4	9	24	14	118.72	39.88	4.9
1976	8	4	9	29	38	118.77	39.83	4.3
1976	8	4	10	56	50	118.2	39.45	4.3
1976	8	4	11	29	50	118.9	39.98	4
1976	8	4	12	15	1	118.12	39.4	4.2
1976	8	4	13	4	18	117.92	39.23	4.9
1976	8	4	15	10	15	118.03	39.43	4
1976	8	4	21	9	0	118.28	39.5	4
1976	8	5	7	37	28	118.83	39.83	4.2
1976	8	5	8	13	49	118.27	39.78	4.4
1976	8	6	3	38	8	118.82	39.92	4.3
1976	8	6	17	39	0	111.07	34.53	3
1976	8	6	17	39	34	110.82	35.45	3
1976	8	6	18	51	11	118.77	39.9	4.1
1976	8	6	19	49	13	118.2	39.5	4.6
1976	8	6	21	17	22	118.27	39.73	4.6
1976	8	7	1	34	6	117.97	39.32	4.5
1976	8	7	5	22	9	118	39.33	4.5
1976	8	7	5	56	3	118.03	39.37	4.4
1976	8	7	11	7	4	118.73	39.85	4.1
1976	8	7	13	18	5	118.63	39.75	4.7
1976	8	7	19	44	25	122.57	40.63	3.6
1976	8	7	19	47	46	121.4	41.53	3.2
1976	8	7	22	32	24	104.43	39.82	3
1976	8	8	16	53	29	118.8	39.87	4
1976	8	8	17	24	31	118.37	39.68	4.2
1976	8	8	19	9	10	118.53	39.8	5.5
1976	8	9	4	10	8	118.83	39.85	4
1976	8	9	6	18	30	118.92	39.57	4
1976	8	9	6	41	33	118.82	39.95	5.3
1976	8	9	7	36	8	118.87	39.97	4.5
1976	8	9	9	28	51	118.47	39.82	5.1
1976	8	9	10	10	2	118.25	39.42	5.1
1976	8	9	13	47	33	117.98	39.45	5
1976	8	9	14	13	57	118.07	39.5	4.5
1976	8	10	3	53	52	118.38	39.8	4.5
1976	8	10	7	15	0	118.9	39.65	4
1976	8	10	10	59	51	118.92	39.93	4.4
1976	8	10	13	28	52	118	39.43	5.1
1976	8	10	14	8	43	118.83	39.92	4.5
1976	8	10	17	6	42	118.78	39.9	4.4
1976	8	10	18	36	42	118.25	39.67	4.4
1976	8	11	1	16	7	104.08	40.08	3.5
1976	8	11	9	36	36	118.5	39.85	4.8
1976	8	11	12	13	45	118.8	39.92	4.1
1976	8	11	14	26	5	118.77	39.67	4
1976	8	12	9	57	6	118.93	39.92	4.1
1976	8	12	18	52	15	117.95	39.3	4.3
1976	8	13	1	33	24	106.5	39.87	3
1976	8	13	7	56	17	118.98	39.92	4.3
1976	8	13	8	28	47	118.85	39.9	4.1
1976	8	13	15	40	26	106.42	40.15	3.2
1976	8	13	16	49	0	117.83	39.2	4.1
1976	8	13	20	30	51	118.45	39.82	4
1976	8	13	20	52	44	118.87	39.9	4
1976	8	14	10	32	29	118.35	39.78	4.5
1976	8	14	13	40	45	118.87	39.88	4.6
1976	8	14	15	10	29	118.77	39.87	4.5
1976	8	14	18	18	17	118.15	39.3	4.4
1976	8	15	0	2	42	118.7	39.85	5
1976	8	15	18	21	15	118.33	39.73	4.8
1976	8	15	18	53	22	118.38	39.7	4.6
1976	8	15	22	33	1	118.07	39.45	4.8
1976	8	15	22	53	55	118.48	39.77	4.5
1976	8	16	5	27	43	118.97	39.92	4.8
1976	8	16	6	39	45	118	39.45	5.2
1976	8	16	7	26	42	122.43	40.78	3.3
1976	8	16	9	52	7	117.35	39.77	3.5
1976	8	16	17	58	5	118.48	39.82	4.8
1976	8	17	0	42	19	118.12	39.38	4.6
1976	8	17	3	25	43	118.17	39.45	4.6
1976	8	17	4	11	36	118.93	39.88	4.5
1976	8	17	5	20	6	117.98	39.38	4.8
1976	8	17	7	23	54	118.13	39.57	4.2
1976	8	17	8	10	17	118.03	39.55	4.4
1976	8	17	10	11	27	118.25	39.7	4
1976	8	17	10	16	10	122.13	40.63	3.2
1976	8	18	1	17	53	117.4	39.25	4.7
1976	8	18	1	29	57	117.88	39.38	4.3
1976	8	18	23	37	48	118.28	39.63	4.4
1976	8	19	10	5	0	117.87	39.25	4.2
1976	8	19	14	12	41	117.48	39.22	4.9
1976	8	19	18	27	0	118.82	39.72	4.1
1976	8	19	19	17	55	105.75	39.63	3.3
1976	8	19	19	59	4	118.73	39.78	4.2
1976	8	20	0	24	19	106.92	40.23	3
1976	8	20	1	10	45	117.87	39.28	4.5
1976	8	20	3	32	39	118.6	39.85	4.4
1976	8	20	8	24	21	106.43	40.23	3.2
1976	8	20	19	54	0	118.17	39.48	4
1976	8	21	2	23	25	106.68	40.17	3
1976	8	21	11	6	32	118.73	39.72	4.2
1976	8	21	15	50	56	118.47	39.65	4.1
1976	8	21	21	26	0	113.87	36.1	3
1976	8	22	4	2	3	118.9	39.93	4.4
1976	8	22	5	34	58	118.75	39.82	4.2
1976	8	23	9	50	48	118.92	39.97	4.1
1976	8	23	12	10	21	118.95	39.93	4
1976	8	23	23	23	31	118.13	39.5	4.5
1976	8	24	1	15	48	118.33	39.65	4.6
1976	8	24	18	52	8	117.43	39.62	5.5
1976	8	25	6	8	38	118.92	39.68	4.1
1976	8	25	7	25	56	123	40.6	4.5
1976	8	25	13	36	21	118.17	39.6	4.2
1976	8	26	1	31	53	118.17	39.65	4.9
1976	8	27	22	26	0	118.42	39.75	4.2
1976	8	28	3	50	51	118.52	39.83	4.2
1976	8	29	1	0	41	121.88	37.72	3.8
1976	8	29	11	56	19	118.18	39.53	4.1
1976	8	29	22	51	19	118.83	39.98	4.1
1976	8	30	1	35	7	111.9	36.65	3
1976	8	30	4	12	48	117.08	32.5	4.1
1976	8	30	14	14	5	117.58	39.63	3.1
1976	8	31	11	25	27	118.7	39.83	5.6
1976	8	31	11	27	20	118.88	39.88	5.3
1976	8	31	11	49	29	118.82	39.82	4
1976	8	31	12	21	29	118.73	39.88	4.3
1976	8	31	14	30	57	118.77	39.8	4.2
1976	8	31	21	4	17	118.9	39.88	4.6
1976	9	1	10	26	56	118.03	39.33	4.6
1976	9	1	11	49	27	117.5	39.2	3
1976	9	1	13	43	0	117.83	39.3	4.1
1976	9	2	5	31	30	118.83	39.82	4.4
1976	9	2	11	43	54	122.77	40.6	3.7
1976	9	2	16	49	32	118.95	40	5
1976	9	2	17	19	41	118.92	39.92	4.5
1976	9	3	12	38	55	106.25	40.4	3.3
1976	9	3	20	29	22	106.58	40.22	3.1
1976	9	4	0	25	27	118.83	39.78	4.4
1976	9	4	10	31	9	123.23	40.53	3.3
1976	9	4	15	24	38	118.03	39.38	4.5
1976	9	4	15	55	26	118.03	39.4	4.2
1976	9	5	11	13	42	119.47	38.47	3.3
1976	9	5	18	59	6	118.25	39.68	4.2
1976	9	6	8	23	48	121.93	37.62	3.1
1976	9	6	9	28	52	118.92	39.75	4.2
1976	9	6	11	3	2	120.85	33.72	3
1976	9	6	16	16	10	122.35	40.38	3
1976	9	7	1	1	59	119	39.97	5
1976	9	7	4	2	41	119.05	39.95	4.5
1976	9	8	6	48	58	118.75	39.92	4.5
1976	9	9	2	34	35	118.47	39.83	4.2
1976	9	9	3	43	54	118.82	39.87	4.3
1976	9	9	7	39	0	118	39.73	4
1976	9	9	18	36	33	118.82	39.9	4.2
1976	9	10	10	1	43	107.83	40.22	3.2
1976	9	10	19	50	38	117.42	39.62	4.4
1976	9	11	6	4	2	117.62	39.62	3.7
1976	9	11	12	14	30	112.52	37.67	3.4
1976	9	12	1	7	32	109.38	40.58	4.1
1976	9	12	1	55	49	112.07	40.68	3.6
1976	9	12	15	29	2	105.72	38.65	4.1
1976	9	13	2	39	51	119.03	39.95	4.7
1976	9	13	13	35	0	118.75	39.73	4
1976	9	13	17	56	12	119.28	38.25	3.6
1976	9	14	4	40	3	118.8	39.67	4
1976	9	15	3	40	6	120.23	38.7	3.4
1976	9	15	13	52	44	117.92	39.38	4.7
1976	9	15	14	8	42	118.87	39.7	4.8
1976	9	15	20	54	0	118.47	39.6	4.3
1976	9	16	0	6	45	122.62	40.68	3.1
1976	9	16	11	12	47	120.08	38.68	3.7
1976	9	16	15	59	29	118.48	39.7	4
1976	9	17	11	58	31	111.98	40.13	3.4
1976	9	17	18	55	44	119.02	39.95	4.9
1976	9	18	17	0	35	111.78	38.35	3.3
1976	9	19	1	35	41	118.7	39.75	4.1
1976	9	19	3	14	59	118.8	39.72	5.1
1976	9	23	4	7	1	106.35	40.08	6.2
1976	9	23	4	33	22	106.28	39.93	3
1976	9	23	5	0	22	106.42	40.05	3.6
1976	9	23	5	28	30	106.3	39.95	3
1976	9	23	9	25	12	106.37	40.02	4.9
1976	9	23	18	43	53	106.2	39.87	3.6
1976	9	23	18	48	24	106.27	39.97	3.1
1976	9	23	20	41	53	106.4	39.95	3
1976	9	23	23	59	38	106.28	40	3
1976	9	24	2	55	3	123.07	41.03	3.1
1976	9	24	3	4	6	106.4	40	3.1
1976	9	24	3	40	7	118.17	39.58	4.7
1976	9	24	5	15	38	106.28	39.95	3
1976	9	24	6	45	34	106.27	39.95	3.2
1976	9	24	6	52	29	106.25	40	3.1
1976	9	24	9	28	7	106.2	39.98	3.1
1976	9	24	10	51	10	106.17	39.92	3
1976	9	24	11	10	25	106.43	40	3.7
1976	9	24	15	5	18	118.75	39.75	4.1
1976	9	24	21	39	33	106.4	39.98	4.6
1976	9	26	9	25	37	111.92	40.28	3.1
1976	9	27	1	19	49	117.22	39.7	3
1976	9	27	19	19	43	118.02	39.4	4.7
1976	9	28	18	43	7	116.63	39.75	4.7
1976	9	29	7	12	58	119.02	39.87	5.3
1976	9	29	18	14	34	106.3	39.97	3.2
1976	9	29	23	45	38	106.32	39.9	3
1976	10	2	14	48	4	106.33	40.03	3
1976	10	5	5	27	0	114.73	37.35	3.6
1976	10	5	23	7	45	106.25	39.98	3
1976	10	6	2	19	47	123.12	40.63	3.3
1976	10	6	9	1	3	124.7	35.4	5.4
1976	10	7	1	23	0	118.65	39.75	4.1
1976	10	8	15	50	38	106.15	39.97	3
1976	10	9	1	43	51	118.03	39.45	4.5
1976	10	9	14	20	31	122.52	40.68	3.3
1976	10	10	1	13	29	118.43	39.8	4.5
1976	10	11	2	59	16	118.92	40.02	4
1976	10	13	8	56	2	118.05	39.4	4.1
1976	10	13	9	4	25	106.37	39.92	3.5
1976	10	14	13	17	43	118.1	39.47	4.2
1976	10	14	22	59	45	112.6	40.63	3
1976	10	14	23	58	45	112.5	40.6	3.3
1976	10	15	0	43	20	112.48	40.53	3.1
1976	10	15	1	23	0	121.78	39.43	3.3
1976	10	15	3	8	28	112.53	40.58	3.2
1976	10	15	3	44	34	112.45	40.53	3
1976	10	15	9	59	45	122.97	40.63	3.3
1976	10	16	7	12	0	119.58	40.48	3.3
1976	10	16	13	54	40	106.27	39.93	3.2
1976	10	17	1	25	50	122.87	35.58	3
1976	10	17	17	3	25	116.67	39.95	4.4
1976	10	17	22	18	35	112.55	40.65	4.7
1976	10	17	22	24	41	112.63	40.62	3.2
1976	10	18	2	30	12	112.6	40.58	3.3
1976	10	18	4	30	13	112.08	40.23	3.4
1976	10	19	5	27	49	112.58	40.72	3.2
1976	10	19	5	35	57	112.58	40.65	3
1976	10	19	9	12	8	112.45	40.55	3.2
1976	10	19	13	1	2	119.02	39.93	4.5
1976	10	21	10	16	15	118.87	39.8	4.3
1976	10	21	23	16	10	122.52	40.73	3.2
1976	10	22	8	2	16	117.2	39.83	3.9
1976	10	23	17	50	29	112.15	40.27	4.7
1976	10	23	19	6	57	117.82	39.4	5.4
1976	10	23	21	39	2	106.53	39.83	4
1976	10	24	10	37	58	118.35	39.68	4.3
1976	10	24	11	51	0	122.67	39.25	3.6
1976	10	24	23	52	54	112.53	40.65	3.3
1976	10	25	1	11	57	118.85	39.95	4.7
1976	10	27	3	2	0	119.68	40.5	3.4
1976	10	28	4	13	30	118.87	39.87	4.2
1976	10	28	21	1	40	118.95	39.9	4.1
1976	10	29	11	16	24	124.4	36.6	4.7
1976	10	29	13	59	29	112	40.6	3
1976	10	31	2	25	52	117.93	39.37	4.5
1976	11	1	22	39	46	112.55	40.55	3.2
1976	11	2	5	25	42	119.83	33.17	5
1976	11	2	22	36	59	120.02	33.2	3
1976	11	3	2	34	8	106.45	39.93	3
1976	11	4	2	48	13	117.98	39.33	4
1976	11	5	17	18	17	112.57	40.67	3.1
1976	11	7	14	12	52	112.55	37.68	3.3
1976	11	8	2	2	55	118.8	39.75	4.3
1976	11	8	14	37	40	118.8	39.7	4.5
1976	11	8	15	2	33	106.32	39.85	3
1976	11	8	17	7	9	122.65	40.73	3.3
1976	11	9	8	41	25	117.8	39.28	4.2
1976	11	9	14	53	30	113	40.08	3
1976	11	10	5	33	32	119	40	4.1
1976	11	11	13	33	56	119.43	38.22	3.1
1976	11	12	12	40	27	118.38	39.63	4.2
1976	11	12	16	8	37	118.22	39.55	4
1976	11	12	17	59	16	118.18	39.57	4.1
1976	11	13	12	28	42	121.65	40.52	3
1976	11	14	7	17	7	117.82	39.28	4.2
1976	11	14	18	5	20	112.18	40.08	3.6
1976	11	15	3	41	55	106.28	40.5	3.2
1976	11	15	9	25	3	114.18	41.27	3.1
1976	11	15	15	46	2	118.78	39.68	4.4
1976	11	15	21	53	2	117.83	39.4	6.9
1976	11	16	0	14	23	117.9	39.25	4.4
1976	11	16	2	47	14	117.97	39.38	4.3
1976	11	16	9	25	40	114.1	41.3	3.1
1976	11	16	14	38	47	117.8	39.57	4.1
1976	11	18	0	26	33	122.35	39.92	4.9
1976	11	18	0	54	13	106.48	39.9	3.8
1976	11	18	10	44	17	118.72	39.78	4.3
1976	11	18	22	20	44	118.83	39.6	4.5
1976	11	20	8	54	15	122.83	40.63	3.8
1976	11	21	22	47	33	117.47	39.43	3.8
1976	11	23	10	10	57	117.88	39.37	5
1976	11	23	12	24	0	118.28	39.43	4
1976	11	24	17	14	57	117.25	39.75	3.1
1976	11	25	3	55	11	106.75	39.9	3.9
1976	11	25	9	28	38	117.85	39.47	4
1976	11	25	12	14	31	116.55	39.92	3.6
1976	11	25	23	58	54	106.32	39.92	3.1
1976	11	26	23	49	14	118.57	39.77	4
1976	11	27	4	19	8	117.87	32.33	3.7
1976	11	27	21	56	1	122.23	38.75	3.4
1976	11	28	7	33	42	118.97	39.32	5.1
1976	11	28	7	46	4	117.95	39.32	5
1976	11	29	12	24	50	109.9	39.9	3.3
1976	12	2	8	42	56	117.53	39.58	5.8
1976	12	3	0	34	55	117.22	30.93	3.3
1976	12	4	0	30	16	120.62	37.73	3.4
1976	12	5	10	30	51	118.33	39.67	4.1
1976	12	7	6	58	36	120.47	38.4	3.3
1976	12	7	12	22	18	118.97	40	4.3
1976	12	7	16	58	2	117.55	39.28	3.8
1976	12	8	11	50	46	106.63	39.93	4.2
1976	12	8	20	42	0	113.33	34.23	3.3
1976	12	9	18	49	0	115.23	32.37	3.3
1976	12	9	22	44	11	106.32	39.58	3.5
1976	12	10	10	59	51	108.57	36.73	3.2
1976	12	10	22	33	34	112.13	40.17	3.8
1976	12	12	13	17	20	119.6	37.47	3.2
1976	12	12	15	24	5	105.78	41	4
1976	12	13	21	42	46	118.15	39.58	4
1976	12	15	6	46	31	122.52	40.7	3.2
1976	12	16	10	20	0	112	40.25	3.4
1976	12	17	2	9	50	109.6	34.73	3
1976	12	20	17	56	8	106.62	40.52	3.3
1976	12	20	18	19	54	118.97	39.93	4.1
1976	12	21	19	52	45	124.3	33.8	3.9
1976	12	22	4	49	13	119.75	39.58	3.2
1976	12	22	23	26	13	112.55	37.65	3.2
1976	12	23	8	1	41	112.17	40.25	3.3
1976	12	25	5	43	10	112.82	40.7	3
1976	12	25	12	58	0	118.2	39.57	4.1
1976	12	26	10	22	56	118.7	39.7	4.7
1976	12	26	19	0	0	122.48	40.8	3.9
1976	12	26	22	58	0	112.57	34.73	3.4
1976	12	27	17	0	57	118.58	39.73	4.7
1976	12	30	0	20	52	122.67	40.73	3.8
1976	12	30	16	46	4	123	40.58	3
1976	12	30	19	46	58	118.55	39.8	4
1976	12	31	3	25	2	123.25	39.33	3.2
1977	1	3	13	35	36	118.85	39.8	4.7
1977	1	6	11	21	48	122.92	40.65	3.1
1977	1	7	6	33	46	106.38	39.9	4
1977	1	12	20	23	14	122.75	40.75	3.6
1977	1	12	21	57	20	117.43	39.65	4.2
1977	1	13	16	45	49	121.1	32.72	3.1
1977	1	20	14	25	10	113.6	35.63	3.1
1977	1	21	5	33	4	123.33	39.33	3.1
1977	1	21	8	5	1	123.27	39.38	3
1977	1	21	12	0	0	122.68	40.73	4.6
1977	1	25	23	31	5	123.22	40.48	3
1977	1	26	8	38	19	117.43	39.57	3.9
1977	1	27	7	22	0	113.95	35.75	3.2
1977	1	29	16	7	54	119.58	38.28	3.2
1977	1	30	5	35	54	113	39	3.2
1977	1	30	19	11	4	111.3	40.5	3.2
1977	1	31	1	48	51	117.78	39.3	4.5
1977	1	31	16	40	12	112.65	38.57	4.1
1977	2	1	1	22	18	122.83	40.73	3.1
1977	2	1	2	12	55	111.88	38.52	3
1977	2	2	5	57	1	106.38	39.88	3
1977	2	2	13	44	7	112.2	40.25	4.9
1977	2	2	16	35	16	106.6	39.5	3.9
1977	2	4	1	2	1	117.13	39.97	4.5
1977	2	6	8	0	56	118.13	39.6	4.4
1977	2	6	18	6	45	122.68	40.65	3.1
1977	2	10	5	43	21	120.52	38.03	3.2
1977	2	10	12	24	24	112.08	40.25	3.4
1977	2	12	12	29	18	112.6	37.68	3
1977	2	13	18	10	56	118	39.5	4
1977	2	15	10	22	59	120.97	34.33	3.2
1977	2	19	15	40	24	105.68	40.87	3
1977	2	20	2	7	21	120.37	38.5	3.5
1977	2	21	18	21	31	122.47	34.55	3.8
1977	2	22	16	55	55	112.13	40.25	3
1977	2	22	18	34	49	105.32	38.87	3.4
1977	2	22	21	32	26	105.32	38.82	3.3
1977	2	28	13	38	9	119.47	38.05	3.2
1977	2	28	21	55	46	116.67	32.22	3.1
1977	2	28	23	8	3	120.33	37.92	3
1977	3	1	6	17	48	106.72	40.18	3.4
1977	3	1	17	13	3	106.62	40.27	3.9
1977	3	1	18	37	15	106.72	40.17	3.4
1977	3	2	12	1	28	112.58	40.58	3.4
1977	3	2	12	2	9	112.33	40.5	3.3
1977	3	2	12	3	8	112.67	40.67	4.3
1977	3	2	15	51	22	112.13	40.4	4.3
1977	3	2	16	49	56	112.75	40.58	3.2
1977	3	2	19	43	13	112.53	40.43	3.8
1977	3	2	21	19	12	122.82	40.65	3.1
1977	3	5	4	6	30	118.37	39.92	4.1
1977	3	6	12	6	0	118.87	39.92	4.1
1977	3	7	8	30	0	119.1	39.75	4
1977	3	7	9	53	0	118.82	39.97	4.1
1977	3	7	11	1	0	118.98	39.95	4.1
1977	3	8	11	50	0	118.72	39.75	4
1977	3	9	11	22	4	121.9	32.5	3
1977	3	10	11	44	0	114.87	37.33	3.8
1977	3	10	17	43	38	114.3	36.3	4.5
1977	3	12	20	47	5	106.32	39.87	3
1977	3	13	9	27	44	118.8	39.93	4.1
1977	3	13	19	55	27	118.88	39.95	4.5
1977	3	13	22	2	40	113.4	40.7	3.9
1977	3	14	6	16	55	112.5	40.5	5.2
1977	3	14	17	19	37	122.82	40.73	3.1
1977	3	15	2	17	15	112.6	40.6	3.7
1977	3	15	3	15	2	119.52	33.22	3.4
1977	3	15	5	46	57	113.43	40.75	3.9
1977	3	18	6	39	59	112.2	40.2	3
1977	3	24	7	1	35	122.8	40.65	3.3
1977	3	24	7	14	10	118.7	39.78	4.9
1977	3	24	18	5	29	122.75	40.77	3.2
1977	3	25	4	44	59	106.45	39.8	4.4
1977	3	27	13	5	30	117.45	39.33	4.2
1977	3	28	18	52	11	117.62	32.48	3
1977	3	29	6	5	24	118.18	39.48	4.3
1977	3	30	23	50	16	112.58	40.62	3
1977	3	31	18	30	19	117.93	39.47	4.4
1977	4	1	5	56	31	117.55	39.47	3.1
1977	4	1	8	17	11	117.43	39.33	4
1977	4	3	1	0	11	106.75	40.13	3.3
1977	4	6	2	54	9	113.5	41.4	3.3
1977	4	10	19	23	44	118.57	39.73	4.3
1977	4	10	23	11	30	118.92	40	4
1977	4	11	5	10	35	118.12	39.58	4.6
1977	4	15	0	28	20	112.7	40.6	3.2
1977	4	18	16	34	56	122.43	40.75	4.4
1977	4	22	8	44	47	104.03	39.43	3.6
1977	4	23	14	31	57	117.47	39.28	3.7
1977	4	26	5	17	45	118.75	39.87	4.6
1977	4	27	0	39	13	122.93	40.92	3.2
1977	5	5	12	28	16	123.08	39.5	3.3
1977	5	10	11	56	26	119.13	31.58	4.6
1977	5	10	18	4	43	117.45	33.17	3.1
1977	5	11	6	10	9	117.45	39.78	3.8
1977	5	11	12	33	29	116.9	39	3.4
1977	5	12	21	22	0	117.7	39.4	4.3
1977	5	13	3	48	0	119	39.92	4
1977	5	14	5	50	12	118.83	40.08	4.1
1977	5	14	7	2	51	117.75	39.3	4.1
1977	5	16	10	15	53	111.32	35.43	3.4
1977	5	16	11	50	47	111.33	35.45	3.2
1977	5	17	10	50	54	122.5	40.12	3
1977	5	17	23	19	41	119.27	31.67	3
1977	5	22	4	54	36	117.75	39.4	4.3
1977	5	25	13	16	22	122.6	40.73	3.2
1977	5	26	11	22	40	118.57	39.68	4.7
1977	5	26	11	29	0	118.55	39.72	4
1977	5	27	16	35	12	122.92	40.63	3.1
1977	5	29	23	22	15	122.45	40.75	3.2
1977	6	3	23	26	4	122.85	40.65	3.1
1977	6	4	2	14	2	122.88	40.68	3.2
1977	6	4	20	39	54	117.97	39.42	4.3
1977	6	9	0	49	30	122.42	34.38	3.6
1977	6	9	0	54	34	117.83	39.35	4.1
1977	6	10	8	40	56	118.07	39.47	5.4
1977	6	10	17	7	23	112.67	40.33	3
1977	6	11	23	42	50	119.58	37.88	3.1
1977	6	14	14	51	42	116.13	31.52	3.2
1977	6	18	1	55	52	118.33	39.78	4.8
1977	6	19	0	42	50	119.52	31.73	3.2
1977	6	19	4	4	36	119.48	31.75	3.3
1977	6	19	6	8	13	112.1	40.25	3
1977	6	19	6	32	2	113	38.67	3.4
1977	6	19	8	19	35	118.05	39.63	4.8
1977	6	19	8	36	35	107.05	39.95	3.6
1977	6	19	14	57	48	118.18	39.43	4.2
1977	6	20	7	56	30	107.08	40.33	3.2
1977	6	20	18	27	35	122.7	40.63	3.1
1977	6	22	6	29	44	112.52	40.62	3.7
1977	6	24	0	53	58	117.5	39.57	4.6
1977	6	24	0	57	33	117.43	39.63	3.5
1977	6	24	7	4	16	122.55	40.8	3.2
1977	6	24	11	21	0	117.48	39.62	4.3
1977	6	25	19	28	18	122.33	39.87	3.6
1977	6	27	9	36	13	117.47	39.42	4.3
1977	6	30	11	56	21	106.08	40.53	4.2
1977	7	8	6	54	35	122.92	40.62	3.3
1977	7	8	17	45	42	122.8	40.75	3
1977	7	9	16	43	48	115.8	35	4.6
1977	7	9	16	59	11	115.77	34.9	3.6
1977	7	10	4	27	49	118.73	40.02	5
1977	7	15	4	32	35	118.47	39.72	5
1977	7	15	4	36	11	118.4	39.73	5.1
1977	7	17	6	12	11	103.82	39.67	3
1977	7	19	8	22	13	112.58	40.6	3
1977	7	21	21	38	24	117.83	39.42	4.1
1977	7	22	7	28	28	115.75	34.97	3.1
1977	7	25	5	25	47	122.5	33.7	3.6
1977	7	26	20	19	56	111.13	35.47	3.4
1977	7	29	16	26	17	122.1	33.5	3
1977	7	30	1	52	8	122.97	40.67	3.1
1977	7	31	10	56	28	118.92	40.08	4
[truncated: 5,535 more rows]
