# Supplementary material for: Spatiotemporal characteristics and geophysical drivers of the fractal dimension and b-value in North China seismicity
Source: PLoS One. 2026 Jun 1;21(6):e0349558. doi: 10.1371/journal.pone.0349558 (PMC13225400; doi:10.1371/journal.pone.0349558)
Supplement: S2 Table — Temporal evolution of fractal dimension Dc and b-value before and after strong earthquakes. (XLS) [file pone.0349558.s002.xls]

## Sheet: Haicheng
Time relative to the mainshock	b value	δb	Dc	δDc
H-2	0.61	0.15	1.66	0.15
H-1	0.62	0.11	1.5	0.13
H	0.67	0.03	0.52	0.09
H+1	0.96	0.07	1.64	0.1
H+2	0.88	0.14	1.66	0.06
H+3	0.86	0.11	1.65	0.08

## Sheet: Tangshan
Time relative to the mainshock	b value	δb	Dc	δDc
H-3	0.81	0.1	1.49	0.17
H-2	0.72	0.09	1.42	0.14
H-1	0.64	0.09	1.36	0.23
H	0.64	0.08	1.12	0.21
H+1	1.01	0.03	1.39	0.03
H+2	1.28	0.11	1.35	0.05
H+3	1.11	0.12	1.62	0.08
H+4	1.02	0.11	1.61	0.1
