# Supplementary material for: Spatiotemporal characteristics and geophysical drivers of the fractal dimension and b-value in North China seismicity
Source: PLoS One. 2026 Jun 1;21(6):e0349558. doi: 10.1371/journal.pone.0349558 (PMC13225400; doi:10.1371/journal.pone.0349558)
Supplement: S3 Table — Spatial distribution of the fractal dimension (Dc) and the seismicity parameter b-value before and after declustering and Spatial coupling relationship between fractal dimension (Dc) and b-value. (XLS) [file pone.0349558.s003.xls]

## Sheet: Seismic Zone (Belt)
		Pre-Declustering				Post-Declustering
	Seismic Zone (Belt)	Event number	a	b	Dc	Event number	a	b	Dc
A	Yinchuan-Hetao Seismic Zone	1543	5.7639	0.86±0.02	1.29	1384	5.6916	0.85±0.02	1.36
B	Ordos Seismic Statistical Region	1181	7.7374	1.84±0.15	0.59	128	7.0412	1.64±0.15	0.7
C	Fen-Wei Seismic Zone	1464	5.8746	0.90±0.02	1.2	1243	5.8588	0.92±0.02	1.58
D	North China Plain Seismic Zone	1151	7.1041	1.01±0.03	1.41	717	6.5444	0.92±0.03	1.87
E	Tan-Lu Seismic Zone	2750	6.2995	0.95±0.02	1.28	1810	6.0914	0.94±0.02	1.45
F	Lower Yangtze-South Yellow Sea Seismic Zone	1257	5.7136	0.87±0.02	1.21	1135	5.673	0.87±0.02	1.42

## Sheet: Seismotectonic Zone
		Pre-Declustering				Post-Declustering
	Seismotectonic Zone	Event number	a	b	Dc	Event number	a	b	Dc	Cor.
1	Yinchuan-Jilantai Seismotectonic Zone	1048	5.6064	0.86±0.02	1.32	958	5.5386	0.85±0.02	1.34	P
2	Hetao Seismotectonic Zone	495	5.2486	0.85±0.04	1.07	426	5.1649	0.85±0.04	1.22	P
3	Northwest Ordos Seismotectonic Zone	100	8.0319	2.01±0.21	0.6	66	6.819	1.67±0.20	0.61	N
4	Southeast Ordos Seismotectonic Zone	66	6.7054	1.63±0.23	0.99	62	6.6586	1.62±0.24	1.07	N
5	Northwestern Shanxi Seismotectonic Zone	588	5.1346	0.79±0.03	1.33	467	5.0615	0.80±0.03	1.82	N
6	Central-Southern Shanxi Seismotectonic Zone	507	5.9296	1.07±0.04	1.39	470	5.8866	1.07±0.05	1.52	P
7	Weihe River Seismotectonic Zone	149	4.8751	0.90±0.06	1.12	133	4.8809	0.92±0.07	1.33	P
8	Taihang Mountains Seismotectonic Zone	219	5.1447	0.93±0.06	1.04	172	5.1687	0.98±0.07	1.38	P
9	Northern North China Plain Seismotectonic Zone	1052	7.0724	1.01±0.03	1.41	628	6.4662	0.92±0.03	1.87	N
10	Central North China Plain Seismotectonic Zone	676	5.6411	0.94±0.03	1.43	599	5.4924	0.91±0.03	1.66	N
11	Southern North China Plain Seismotectonic Zone	202	5.4089	1.03±0.06	1.11	189	5.5059	1.08±0.07	1.34	P
12	Liaodong Seismotectonic Zone	1563	5.8892	0.90±0.02	1.24	816	5.4729	0.85±0.03	1.4	P
13	Bohai Seismotectonic Zone	647	6.0525	1.08±0.04	1.23	556	5.9363	1.06±0.04	1.52	P
14	Western Shandong Seismotectonic Zone	179	5.4808	1.08±0.07	1.21	166	5.429	1.07±0.08	1.41	P
15	Eastern Shandong (Jiaodong) Seismotectonic Zone	114	5.0636	1.00±0.08	0.81	88	5.0771	1.04±0.10	0.97	N
16	Western Anhui Seismotectonic Zone	250	5.1986	0.93±0.05	0.85	186	5.0614	0.93±0.06	1.13	N
17	South Yellow Sea Seismotectonic Zone	893	5.5252	0.86±0.03	1.19	817	5.4855	0.86±0.03	1.29	P
18	Northern Jiangsu Seismotectonic Zone	361	5.2661	0.90±0.05	1.02	316	5.2353	0.91±0.05	1.17	N
* Cor: Correlation, P: Positive correlation, N: Negative correlation.
