# Supplementary material for: Spatiotemporal characteristics and geophysical drivers of the fractal dimension and b-value in North China seismicity
Source: PLoS One. 2026 Jun 1;21(6):e0349558. doi: 10.1371/journal.pone.0349558 (PMC13225400; doi:10.1371/journal.pone.0349558)
Supplement: S4 Table — Spatial distribution of geophysical field characteristics in the North China Block. (XLS) [file pone.0349558.s004.xls]

## Sheet: Sheet1
Longitude	Latitude	Heat Flow
102.66	36.91	49
102.86	36.43	76
102.9	36.36	76
103.01	36.65	35
103.4	35.96	37
103.41	30.06	57.2
103.75	36.08	64
103.86	31.06	55.4
104.16	31.18	43.9
104.18	31.23	59.7
104.21	31.25	34.3
104.35	31.31	44.1
104.41	31.58	48.6
104.48	31.41	42.8
104.58	31.73	35.4
104.58	35.55	62
104.7	31.78	49.6
104.7	36.86	73
104.8	31.83	50.5
105.1	31.28	55.4
105.11	31.51	52.4
105.35	32.06	54.4
105.56	31.76	36
105.6	30.45	71.3
105.73	35.8	67
106.13	30.36	73.8
106.66	35.4	69
106.7	29.95	64.7
106.83	36.55	62.2
107.01	34.78	78
107.1	35.06	66
107.21	29.91	55.4
107.58	37.58	34.8
107.61	37.56	50.7
107.68	36.21	62.8
107.86	36.1	72.4
108.2	34.16	61
108.21	34.91	65
108.5	34.15	67.4
108.7	34.35	73
108.8	36.08	65
108.9	34.11	68
108.95	34.21	68
108.93	34.3	63.6
109.23	34.36	96
109.48	34.45	67
110.36	35.48	63.3
110.38	35.5	84.2
111.11	35.53	221.9
111.46	36.03	45
112.23	36.03	64.7
112.28	37.7	79.1
112.3	36.03	68.7
112.56	32.51	56
112.58	31.98	41
112.76	32.08	45
112.8	38.95	49.4
112.93	32.61	54
113.01	32.58	52
113.15	32.56	49
113.2	33.78	71.6
113.38	33.78	72
113.41	33.93	71.6
113.43	33.75	70.8
113.43	33.76	73.7
113.45	33.78	75.8
113.46	33.55	41.7
113.65	32.83	49
113.68	33.85	47.3
113.9	33.73	40
114.08	34.88	56.9
114.21	36.95	46.9
114.3	30.21	50
114.33	33.91	52.3
114.43	30.65	42
114.7	30.75	54
114.73	30.2	56
114.86	30.18	63
114.88	29.96	69
114.88	30.13	60
114.88	30.18	65
114.88	35.06	64.5
115.2	33.91	48.6
115.25	33.65	89.6
115.28	33.68	79.5
115.3	35.4	84.6
115.35	29.96	49
115.35	30.03	64
115.43	39.21	26.4
115.43	40.16	25.5
115.43	40.2	33.5
115.48	35.78	74.5
115.5	35.78	92.1
115.5	40.68	39.4
115.86	39.01	90
115.93	40.45	77
115.95	39.73	31
115.63	32.46	149.7
116.1	38.71	55.3
116.1	38.96	80
116.11	38.25	70.8
116.21	38.56	67
116.25	40.41	56.5
116.26	39.16	79.1
116.26	40.4	50.7
116.43	39.91	77.5
116.45	39.91	84.2
116.45	39.91	77.5
116.48	39.91	60.7
116.6	34.16	52.8
116.63	39.6	48.1
116.68	39.6	53.2
116.88	33.65	49.4
116.88	33.71	48.1
116.93	30.61	52.8
116.98	40.55	42.3
116.98	40.55	37.7
117.23	30.43	52.3
117.25	31.15	44
117.31	31	00
117.31	31	00
117.33	38.66	123.1
117.35	38.83	51.1
117.36	31.01	78.7
117.38	31.01	75.4
117.4	38.91	63.2
117.41	38.9	61.5
117.53	38.7	55.3
117.55	38.6	60.7
117.58	38.6	60.7
117.65	36.16	48.1
117.66	35.86	48.1
117.68	36.21	50.2
117.81	30.86	65.7
117.85	40.58	30.1
118.11	36.8	62
118.13	39.53	74.1
118.15	39.55	44.4
118.18	36.81	69.1
118.3	32.83	70
118.3	33.05	62
118.33	39.2	98.8
118.36	37.1	79.1
118.4	37.25	102.2
118.4	39.53	61.1
118.41	39.71	48.6
118.41	37.95	63.2
118.5	39.81	29.7
118.51	37.53	57.4
118.53	37.75	82.1
118.53	37.86	59.5
118.55	37.55	76.6
118.61	35.66	62.4
118.61	31.66	48.1
118.7	37.56	75.4
118.71	39.63	78.7
118.8	37.85	73.7
118.86	38.06	67
119	33	00
119.08	33.11	55
119.23	33.08	85
119.38	38.98	65.7
119.58	32.56	54
119.6	32.56	76.4
119.6	32.61	77
119.7	39.61	54.8
119.73	32.66	80.7
119.98	32.73	82.4
120.06	38.55	56.5
120.23	32.75	80
120.36	32.36	84
120.38	32.41	57
120.43	32.75	78
120.46	32.68	76
120.46	37.65	61.1
120.73	41.8	71.2
121.45	40.95	57.8
121.46	40.95	62.8
121.51	40.96	54
121.51	40.98	69.9
121.53	40.96	55.7
121.55	40.96	64.5
121.56	40.98	69.5
121.61	40.98	59.5
121.63	40.98	59.9
121.65	40.93	67
121.75	40.95	70.3
121.75	41.11	76.6
121.75	41.06	64.1
121.76	41.15	62.4
121.78	41	00
121.78	41.16	62.8
121.78	41.18	83.3
121.8	41.01	49.4
121.8	41.15	74.9
121.81	39.51	40.9
121.81	41.13	56.1
121.83	41.15	48.6
121.86	41.15	67.4
121.86	41.16	64.9
121.86	41.23	74.5
121.88	41.13	93.8
121.88	41.13	57.8
121.88	41.16	71.6
121.88	41.16	72.4
121.96	41.25	85.4
122.01	41.11	65.3
122.01	41.3	80.4
122.03	41	00
122.08	41.2	62.8
122.08	41.3	72
122.1	39.36	49
122.13	41.18	43.5
122.2	40.96	64.5
122.2	41.36	66.2
122.25	41.08	67
122.25	41.36	74.5
122.26	41.01	49
122.55	41.21	64.5
122.7	40.7	104.3
122.78	41.4	68.7
122.88	40.53	80.1
122.9	41.53	53.6
123.2	40.96	90.5
123.21	40.81	47.1
123.23	41.48	59.9
123.23	41.5	62.4
123.41	41.41	68.5
123.5	41.13	71.2
123.58	41.61	47.1
123.6	40.63	49.3
123.6	40.81	32.1
123.61	41.48	45.5
123.61	41.48	47
123.66	40.73	65.1
123.8	41.4	46.7
123.86	40.48	53.3
124.03	40.48	76.3
124.05	40.48	46.8
124.15	40.13	29.8
124.38	40.63	69.5
124.4	40.25	74.2
124.51	42.03	42.5
125.5	41.18	66.5
121.45	29.86	77.1
121.18	30.25	79.9
119.7	31.83	65.8
120.95	29.45	64.2
120.91	29.45	67.4
120.83	29.2	69.3
120.46	30.63	64.9
120.36	29.6	71.1
119.15	29.06	78.2
118.86	29.18	77.3
118.56	29.08	73.5
120.13	30.41	71.5
120.2	30.43	70.2
118.91	29.4	65.8
118.81	29.18	72.6
119.58	31.05	64.7
120.08	30.81	64.5
120.63	29.93	67.5
119.78	30.06	65.1
115.63	29.66	59.2
114.36	29.01	57.8
102.87	36.41	83.7
102.89	36.36	82.5
102.9	36.38	82.7
102.91	36.39	77.4
102.91	36.37	80.6
102.93	36.38	80.8
103.39	35.97	46.9
106.61	35.23	43.3
106.63	35.23	41.6
106.66	35.39	59
106.98	35.16	44.5
107.1	35.07	80.9
107.13	35.71	54.8
107.3	35.53	55.6
108.88	35.13	66.3
108.5	34.15	71.6
108.69	34.06	77.5
114.69	30.75	47.3
118.77	42.38	36.8
117.2	41.2	44.8
114.24	35.93	49.8
114.08	34.87	46.5
113.34	34.67	31
112.94	34.59	60.7
113.64	34.43	71.2
112.81	34.41	38.9
112.96	34.1	47.3
113.22	34.12	59.9
113.39	34.05	53.2
113.2	33.78	74.5
113.2	33.78	72.7
113.2	33.78	74.1
113.46	33.55	39.2
113.47	33.61	37.7
113.24	33.64	31
113.19	32.55	49.8
113.16	32.56	44
113.15	32.24	44.8
113.15	32.24	44.9
105.9	34.48	85.2
105.4	33.86	53
105.7	33.93	71.1
118.31	32.86	65.5
118.33	32.75	78
118.4	32.86	67
119	33	00
119.03	32.88	72.6
119.2	32.83	62.2
119.66	32.5	64
119.63	32.55	53.6
119.6	32.48	74.7
119.21	31.86	69.3
119.4	31.88	67.3
120.2	31.83	51.5
120.56	31.81	69.3
119.98	31.36	60.1
104.53	31.26	48.5
105.75	29.66	68.8
106.01	31.51	48
106.7	31.75	42.5
107.15	32.15	42.5
104.21	31.23	52.3
111.71	36.61	75.4
110.51	36.08	74.5
110.95	35.01	76.2
110.8	37.63	64.9
110.78	37.53	62.8
110.96	36.46	67.4
112.33	36.66	67
117.85	40.58	30.1
116.26	40.4	53.6
115.95	40.2	31
116.45	39.91	74.1
116.68	39.6	53.2
116.38	39.6	51.9
116.65	39.6	48.1
112.85	34.58	26.4
113.43	34.88	83.3
113.2	33.78	72.3
113.83	32.93	49
105.9	34.48	80.1
105.9	34.48	93.3
105.4	33.86	57.2
105.7	33.93	62.1
105.71	33.91	67
103.01	36.65	51.5
104.58	35.55	74.7
105.1	34.15	60.5
103.75	36.11	78.6
105.1	36.5	58.5
123.6	40.75	66.1
123.6	40.75	70.3
123.13	41.1	105
123.33	40.7	40.6
124.5	41.46	48.1
124.5	41.46	44
123	33	00
123.31	41.46	69.5
122.96	40.58	72
123.28	40.26	55.7
122.48	41.31	82.1
122.05	39.98	62.4
122.05	39.98	68.2
121.96	39.45	44.4
122.15	40.18	92
115.43	39.21	26.4
115.43	40.16	25.5
118.5	39.81	29.7
124.15	40.13	29.8
115.27	40.48	61
115.25	40.47	60
115.17	40.54	56
115.17	40.54	54
115.15	40.54	51
115.15	40.55	46
115.13	40.56	46
114.87	40.71	55
114.52	39.88	61
114.51	39.91	57
116.45	39.91	84
116.43	39.91	77
116.48	39.91	61
116.25	40.41	57
116.26	40.4	51
116.31	39.73	51
115.95	39.73	31
115.5	40.68	39
115.82	40.91	35
115.43	40.2	34
115.43	40.16	27
118.76	34.42	76.9
118.7	34.41	77
109.39	34.5	64.6
109.49	34.53	62.5
110.66	37.08	69.8
110.55	36.08	69.2
110.35	37.65	68.8
110.15	37.74	68
110.18	38.24	68.4
109.88	38.01	68.4
109.66	37.55	68.1
108.88	37.99	65.6
109.03	37.25	65.4
109.39	37.05	66.2
109.2	36.8	65.5
109.15	36.91	66.5
108.01	36.48	62.3
107.93	36.2	62.4
107.54	36.06	63.4
107.49	37.26	56
107.49	37.07	58.2
107.24	38.06	55.9
107.15	37.97	56.2
106.97	38.63	55.9
106.8	38.48	55
106.83	37.65	54.6
106.92	37.37	59.4
106.8	38.47	57.5
106.61	38.24	64
106.67	37.41	54.9
109.5	39.73	62.3
109.4	36.45	65.2
108.5	39.88	67.4
106.58	35.17	43.3
106.91	35.24	50.7
118.35	33.87	62.3
120.21	31.41	51
119.48	31.75	55
121.39	31.13	64
120.38	37.65	46.5
120.34	37.64	51.1
120.36	37.65	64.1
118.7	36.12	70.7
119.16	36.65	67.4
118.32	35.15	66.1
118.75	35.61	69.5
118.83	35.65	68.2
113.55	36.57	44.5
111.69	30.72	58
111.86	30.6	59.2
113.87	33.7	39.9
113.74	33.81	31.5
113.86	33.68	36.9
113.82	33.73	31.4
113.41	33.72	57.4
113.48	33.75	43.9
113.45	33.77	48
113.48	33.75	44.9
113.31	33.79	48.4
113.33	33.79	46.2
113.27	33.78	48.2
113.14	33.85	48.9
113.2	33.8	56.3
113.23	33.78	135
113.19	33.82	53.5
113.17	33.82	49.6
113.41	33.58	40.4
113.46	33.6	41.6
113.6	33.53	37.2
113.23	33.64	32.1
113	33	00
113.58	33.04	81.3
113.69	33.8	64.4
112.63	33.77	62.5
112.5	32.5	66.7
112.63	32.6	65.7
112.59	32.6	54.9
112.48	32.6	66
112.51	32.57	62
113	32.58	59.5
113.13	32.55	59.7
112.97	32.62	74.3
113.16	32.55	43.8
113.13	32.57	40.2
112.93	32.61	54.3
113.17	32.58	37
112.98	32.57	58.9
113.2	32.6	65.7
113.13	32.56	68.7
113.2	32.61	60.9
112.48	32.6	48.2
113.16	32.57	49
113.18	32.57	49.8
110.7	30.82	35.4
105.1	31.51	57.5
107.6	30.66	51.8
106.13	30.36	51.9
106.26	30	00
106.6	29.83	63.1
105.56	30.66	56.4
104.78	31.75	46
107.6	30.13	66.6
106.41	30.46	42
104.71	29.35	58.6
105.68	30.28	62.2
103.45	30.16	58.7
104.16	31.18	42.6
105.13	31.25	57.7
107.21	29.91	66.8
104.09	31.31	56.5
106.7	29.95	55.5
104.4	29.1	71
106.38	31.31	66.9
107.55	31.15	62.2
107.96	30.31	57.4
106.43	32.1	50.3
105.66	31.28	48.7
104.56	31.26	56.2
105.86	30.7	45.9
105.61	29.06	49.1
117.87	38.88	66.5
118.03	38.61	61
119.1	38.26	66.2
119.47	38.24	75.6
119.52	38.39	67.1
120.06	38.54	74.6
120.07	38.8	67.2
120.77	39.93	65.7
116.83	37.06	52.9
117.4	37.56	63.5
118.03	37.91	68.8
118.08	37.46	74.7
118.25	37.6	65.8
118.25	38.03	61.2
118.28	37.58	70.8
118.61	37.9	68.5
118.61	37.91	66.6
118.73	37.9	67.8
118.93	38.21	57.5
118.96	37.86	72.7
118.96	38.01	65.6
123.22	39.93	54.8
123.96	40.48	62.8
124.08	40.59	49.2
124.01	40.53	57.1
123.17	39.92	60.2
123.55	40.07	58.8
123.4	40.02	70
123.57	40.08	55.3
123.64	40.13	59.8
123.73	40.31	51.7
106.1	32.06	54
106.33	32.2	57
106.7	31.75	43
107.15	32.15	50
107.75	31.32	51
107.82	31.67	45
107.86	31.69	41
107.87	31.22	45
107.93	31.31	46
107.96	31.36	54
108.03	31.45	51
111.84	31.3	45.8
112.04	30.69	66.4
112.46	30.75	43
112	30.4	51.2
112.84	30.15	61.8
113.22	37.91	58.4
113.22	37.92	64.1
113.18	37.93	54.5
113.19	37.86	47.2
113.29	37.89	45.4
113.27	37.92	62.2
113.24	37.84	52.9
113.24	37.93	44.8
113.09	37.87	101.8
112.68	35.83	74.7
112.56	35.66	69.1
112.7	35.91	93.1
112.63	35.62	62
112.63	35.77	73.1
113.07	37.3	55.8
112.21	36.82	45.5
112.23	36.03	68.8
112.29	36.03	64.7
112.55	36.57	48.7
112.33	36.66	66.7
120.51	32.06	76.1
119.01	32.85	65.5
118.67	34.41	69.7
112.14	30.22	53.9
112.61	30.49	52.2
112.69	30.39	51.6
112.7	30.49	54.4
112.8	30.4	53.3
112.85	30.23	60.9
112.98	30.28	52.9
113.19	30.43	45.6
113.21	30.41	41.9
116.61	33.66	48.8
116.65	33.67	54
116.62	33.62	56.4
116.7	33.41	61.5
116.77	33.4	56.8
116.75	33.44	62.2
116.28	33.47	59.6
116.79	33.53	64.9
117.11	33.38	74.4
117.11	33.38	69.9
117.06	33.48	56.3
117.01	33.41	61.8
117.18	33.58	49.2
103.86	31.23	63.9
104.3	30.66	55.3
104.52	30.91	58.3
104.94	29.7	64.2
106.01	31.52	57
107.51	31.4	54.5
107.59	31.42	55.5
107.81	31.53	55
102.65	33.45	94.7
118.83	31.15	82.9
118.83	31.15	70.4
118.83	31.15	79.9
106.44	41.62	69.4
106.5	41.66	76.1
106.56	41.71	85.5
106.51	41.55	78.4
106.55	41.58	81.4
106.58	41.65	70.2
106.53	41.58	71.8
106.61	41.72	71.4
106.6	41.63	65.9
116.1	39.03	80.6
116.09	39	95.1
116.1	39	83.9
116.1	39	82.2
116.07	39.98	113.9
116.09	39.98	88.6
116.22	39.14	82.7
116.88	39	66.7
116.87	39.05	54
116.85	39.04	70.6
116.85	32.79	67.9
116.91	32.77	65.6
116.86	32.8	66.3
116.75	32.81	72.4
116.78	32.85	74.8
116.71	32.88	68.1
116.82	32.87	62.1
116.65	32.86	66.7
116.59	32.79	71.6
116.46	32.76	66
116.36	32.77	57.9
116.27	32.81	66.9
116.07	32.88	59.2
116.17	32.85	58.8
116.19	32.9	59.8
116.4	32.87	64.5
116.37	32.75	50.2
116.55	32.72	83.9
116.61	32.69	69
116.87	32.65	52.5
116.9	32.61	31.9
117.14	33.58	43.3
117.15	33.47	48.8
117.15	33.43	45.7
117.2	33.53	42
117.01	33.46	60.2
116.99	33.55	60.6
116.89	33.49	42.1
116.87	33.46	43.2
117.07	33.39	66.5
117.08	33.42	63.1
117.01	33.41	66.2
116.62	33.55	61.7
116.65	33.58	54.6
116.78	33.42	59.2
116.73	33.41	61.8
116.73	33.42	60.8
116.75	33.55	60
116.78	33.6	62.4
116.75	33.64	58.7
116.76	33.47	63.5
116.51	33.65	56.1
116.56	33.56	57
116.45	33.52	50.3
116.41	33.63	50.5
116.26	33.58	56.4
116.13	33.47	61.9
116.23	33.6	58.3
116.3	33.5	65.2
116.48	33.83	73.3
116.58	33.89	74.1
116.66	33.87	34.9
116.72	33.91	36.6
116.67	33.92	42.6
116.7	33.98	48.9
116.81	33.92	29.7
103.69	31.14	72
119.99	37.42	71.8
118.54	37.67	91.5
108.72	34.36	73.4
108.69	34.35	80.2
108.71	34.36	71.9
108.72	34.38	76.5
108.71	34.37	72
108.73	34.37	64.1
108.96	34.61	67.2
108.7	34.32	88.6
108.71	34.34	68.5
108.71	34.29	59.5
108.66	34.34	73.9
108.2	34.26	77
108.64	34.32	72
108.64	34.32	74.4
125.88	42.41	38.2
125.81	43.67	64.6
122.33	42.3	59.9
122.4	42.42	68.4
124.45	43.78	90
124.47	43.8	85
124.58	43.77	77.5
124.58	43.77	75.1
125.68	43.63	85.1
120.11	38.58	72
120.11	38.58	72
121.37	31.21	66.1
105.88	34.55	87.1
105.11	34.15	60.3
105.43	33.86	47.7
105.68	33.93	66.6
104.59	35.55	67
104.76	36.06	78.7
102.86	36.35	85.4
103.26	38.6	29.3
106.78	39.31	84.2
106.51	38.91	276.3
106.33	38.66	27.6
105.28	36.65	51.5
106.15	36.5	43.1
105.71	36.08	103.8
105.41	35.85	81.2
105.75	35.8	65.3
106.96	35.15	42.7
104.7	36.7	53.6
105.11	36.48	68.2
107.98	39.08	35.2
105.65	38.05	71.2
107.05	38	41
107.11	37.96	45.2
106.81	37.91	66.2
106.11	37.18	69.1
107.23	37.53	59.5
107.46	37.48	36
107.35	37.3	42.7
107.18	36.76	43.5
107.51	36.3	46.5
108	36.46	62.8
108.16	36.31	64.5
108.03	36.4	91.3
107.91	36.26	62.4
108.01	36.23	82.5
107.65	36.21	74.5
107.68	35.75	46.1
107.63	35.73	77
108.23	35.85	61.1
107.11	35.11	50.7
105.88	36.65	39.8
103.51	37.48	41.9
117.52	38.03	45.2
116.65	40.11	45.2
117.16	39.11	43.5
120.56	32.7	63
120.2	32.9	70
119.85	32.73	60
119.83	32.71	81
119.43	32.53	55
119.41	32.55	55
119.21	32.9	59
119.18	32.86	60
120.1	32.65	68
120.31	32.56	62
119	33.08	71
120.05	32.88	76
123.33	40.88	42.3
121.73	39.63	47.3
121.76	39.65	64.9
117.83	31.21	70.4
119.9	33.51	53.6
121.4	29.81	63.9
119.73	31.05	73.5
119.95	32.61	78
120.1	32.76	72.3
120.05	32.65	70.9
119.96	32.56	62.2
119.17	31.81	71.9
119.56	30.96	70.1
120.28	32.4	72.8
120.51	33.06	57.6
118.35	33.87	62.3
119.16	29.31	59.4
120.35	37.64	63.6
119.58	32.56	59.4
118.7	31.96	80.4
119.16	31.79	84.5
119.06	33.14	74.5
119.5	32.95	46.5
120.04	32.19	46.8
119.94	32.6	45.6
118.38	33.1	38.9
118.29	33.06	45.6
120.37	32.41	72
120.35	32.38	64.9
119.73	32.77	40.6
119.7	32.74	36.4
120.42	32.75	69.9
120.32	32.83	59
120.19	32.7	61.1
121.5	40.68	63.1
121.43	40.7	59.4
121.43	40.66	56.6
121.31	40.66	53.7
121.35	40.63	67.8
121.38	40.66	52.7
121.23	40.6	50.3
121.4	40.58	61.2
121.16	40.53	65.7
121.26	40.51	66.6
121.33	40.51	67.9
121.18	40.45	73.5
121.25	40.46	77
121.31	40.48	63.9
121.36	40.46	54
121.56	40.43	58.2
121.31	40.41	58.3
121.16	40.41	66.1
121.15	40.38	62.5
121.26	40.36	51.5
121.1	40.31	63
120.86	40.18	66.5
120.8	40.08	57.8
120.8	39.98	74.4
120.75	39.98	81.8
120.71	39.96	64.6
120.61	39.93	51.6
120.7	39.9	67.4
120.65	39.86	67
121.21	40.15	67.2
120.81	39.81	54.1
120.91	39.98	59
120.35	39.6	53
120.43	39.53	54.6
120.13	39.41	84
120.45	39.41	57.1
119.91	39.26	51.1
119.86	39.25	59.7
118.85	39.06	70
119.11	39.13	68.3
119.16	39.11	75.5
119.25	39.15	70.9
119.21	39.11	73.9
119.16	39.06	80.6
119.48	39.2	74.8
119.48	39.03	59.4
118.16	38.93	72.1
117.7	38.61	66.2
117.78	38.56	65
117.93	38.73	69.4
118.28	38.63	61.5
118.51	38.4	70.9
118.78	38.41	59.1
118.8	38.26	68.5
118.86	38.2	59.7
118.88	38.58	66.1
118.93	38.6	64.6
119.03	38.53	63.6
119.3	38.3	64.6
119.46	38.15	75.4
119.55	38.13	69.2
119.6	38.33	78.7
119.63	38.31	80.3
119.51	38.06	73.3
119.55	38	75.1
119.33	37.8	85
119.63	37.8	63.9
119.96	38.01	73.1
116.6	33.71	46.1
116.28	33.46	46.3
116.65	33.66	56.5
116.6	33.66	48.8
115.94	33.45	70.3
115.88	39.01	153.1
116.05	38.96	126.6
116.08	38.98	129.8
116.09	38.95	164
116.09	38.96	100.8
116.27	39.16	164.3
116.47	39.23	85.6
116.1	38.95	65.7
116.08	38.29	77.7
115.68	38.6	75.4
115.74	38.74	66.8
116.08	38.66	70
116.05	38.73	61.7
116.32	39.17	76.5
116.07	38.7	65.5
115.47	38.08	77
116.11	38.39	59.8
115.94	37.99	53
116.17	39.07	50.6
116.49	39.29	56.9
115.7	37.85	68.4
116.23	39.14	60.4
116.05	38.91	93.4
116.08	38.54	55.7
115.77	38.59	68.1
115.68	38.7	68.8
116.04	38.6	67
116.02	38.61	74.5
115.89	38.7	53.3
116.01	38.82	54
116.07	38.63	57.1
116.12	38.75	56.7
115.9	38.64	53.4
115.82	38.16	55.3
115.84	38.02	55.2
115.92	38.96	73.5
115.31	38.26	56.4
115.49	38	50.6
115.62	37.9	66.1
115.68	37.93	57.4
115.73	38.68	68.3
116.14	38.46	61.9
116.06	38.41	56.3
116.21	38.62	74.2
116.02	38.34	54.2
115.88	38.33	59.3
116.16	38.94	49.7
114.75	37.7	52.5
115.87	38.59	51.6
116.33	38.96	51.7
116.5	39.04	52.7
114.68	37.59	55.4
114.8	37.67	55.4
115.85	37.98	53.1
116.19	38.98	50
115.87	38.37	53.3
116.21	38.9	54.6
115.52	37.96	55.6
116.2	38.55	56.4
116.25	38.85	54.3
116.02	38.75	55.2
115.83	38.54	55.6
115.84	38.07	55.9
116.47	38.95	56.1
115.95	38.72	56.1
116.52	39.01	54.1
116.09	38.48	56.8
115.83	38.35	56
116.05	38.46	54.7
116.41	38.8	60.6
115.91	38.75	60.7
115.63	38.62	63.8
115.21	37.81	55.1
114.8	38.09	57.5
115.19	38.07	53.1
116.74	39.03	66.6
116.8	39.15	68.4
116.85	39.1	69.6
116.56	39.48	49.3
116.74	39.5	48.7
116.02	38.05	72.2
115.55	38.14	61.1
115.57	38.08	51.8
115.32	37.95	50.4
115.48	37.88	52.7
115.34	38.08	51.1
116.43	38.92	53.6
116.42	38.83	57.4
116.28	38.74	57.5
116.26	38.66	67.7
116.26	38.57	64.5
116.23	38.51	67.5
115.78	38.12	52.5
115.76	38.49	62.2
115.77	38.59	58.5
115.99	38.51	52.4
115.94	38.53	56.3
115.88	38.47	53.2
116	38.27	61.3
115.9	38.17	57.2
115.93	38.08	55.7
115.67	37.99	55.9
117.34	39.54	79.7
116.76	39.29	57
115.85	38.78	64.9
116.09	38.83	50.8
115.54	37.93	58.8
116.28	39.42	49.1
116.68	39.61	60.4
116.56	39.05	58.8
116.34	39.23	114
116.49	39.18	56
116.45	39.19	56.4
115.96	38.76	59
115.95	38.81	65.1
115.96	38.76	59.4
116.01	38.71	56.3
112.06	32.7	65.6
112.1	32.65	57.7
112.35	32.7	47.2
112.35	32.55	63
112.55	32.7	81.3
107.57	37.4	60.6
109.18	35.9	79.2
109	37.1	62
108.6	35.66	81.9
109.83	35.76	72.4
108.39	37.49	67.2
109.78	36.34	74.7
108.76	35.71	88.7
109.65	35.89	72.6
109.47	37.55	65.4
109	36.35	70.8
108.44	36.55	66.8
109.44	37.06	74.4
107.47	29.3	59.2
107.31	29.31	62.1
107.57	29.73	70.7
116.12	40.2	55.7
116.15	40.21	53.1
116.17	40.22	71.3
116.18	40.22	54.3
116.17	40.21	77
116.11	40.18	60.6
116.06	40.2	58.1
116.25	40.21	54.4
116.27	40.24	55.4
116.26	40.23	48.1
116.26	40.15	55.8
116.26	40.13	61.3
116.28	40.14	66.3
116.28	40.12	65.1
116.33	40.12	88.8
116.34	40.11	88.2
116.35	40.1	84.9
116.35	40.13	77.1
116.35	40.15	91.2
116.41	40.21	51.9
116.34	40.11	89.4
116.4	40.13	79.7
116.38	40.16	99.1
116.38	40.15	91.8
117.83	33.16	62.4
117.52	32.5	62.4
117.36	31.73	55.6
116.5	30.66	59.9
116.12	30.08	54.4
118.09	32.66	64.6
117.89	33.2	57.1
121.35	31.8	56.4
121.49	31.7	56
121.67	31.61	60.8
121.85	31.55	58.8
121.19	31.77	70.6
121.29	31.71	58.9
121.4	31.62	57.6
121.59	31.57	63.8
121.84	31.46	62.4
121.7	31.39	65.9
121.84	31.33	58.6
121.37	31.46	62.1
121.42	31.4	66.8
121.57	31.35	62.3
121.63	31.33	61
121.71	31.26	63.6
121.27	31.47	61.1
121.33	31.42	64.3
121.33	31.36	69
121.44	31.32	55.7
121.5	31.3	62.5
121.59	31.27	64.9
121.66	31.22	61
121.73	31.17	67
121.8	31.1	50.6
121.88	31.05	58.9
121.18	31.43	65.8
121.23	31.39	62.9
121.28	31.34	70.3
121.33	31.31	70
121.43	31.28	66.5
121.53	31.22	58.8
121.56	31.18	62.7
121.62	31.15	71.5
121.75	31.06	53
121.87	30.97	55.2
121.14	31.36	66.4
121.18	31.32	68
121.24	31.29	61.7
121.33	31.24	67.7
121.37	31.22	61.5
121.45	31.18	54.9
121.51	31.14	67.5
121.58	31.1	52.8
121.64	31.06	81.7
121.7	31.01	56.5
121.8	30.93	55
121.88	30.9	51.1
121.83	30.84	55.2
121.14	31.26	60.3
121.25	31.21	76.9
121.32	31.16	65.9
121.39	31.13	65.8
121.44	31.1	56.2
121.5	31.03	57
121.58	30.99	54.2
121.64	30.92	59.8
121.73	30.86	59.2
121.08	31.2	81.6
121.16	31.19	70.4
121.31	31.09	65.3
121.37	31.05	65
121.38	30.99	67.6
121.5	30.96	58.1
121.55	30.86	71.1
121.17	31.11	69.8
121.25	31.06	60.8
121.27	30.98	77.1
121.33	30.91	61
121.43	30.89	48.7
121.46	30.82	56.3
121.18	31.01	67.3
121.1	31.03	75.7
121.05	31.11	60
120.89	31.1	61
121	30.99	65.6
121.09	30.94	65.4
121.19	30.89	75.7
121.28	30.83	57.4
121.36	30.76	72.4
121.01	30.88	67.3
121.14	30.79	68.2
121.27	30.71	65.3
121.96	30.88	51
107.84	42	86.1
107.78	42.02	81.4
107.76	42.03	80.8
106.52	41.58	68.7
106.58	41.64	69.8
106.47	41.59	66.5
106.54	41.71	68.1
115.7	38.73	73.1
115.81	38.85	60.3
115.82	38.86	47.6
115.82	38.86	60.5
115.83	38.87	55.8
115.83	38.8	63.2
115.84	38.87	55.6
115.84	38.79	65
115.91	38.99	44
115.92	38.93	44.9
115.92	38.96	67.5
115.93	39.05	88.2
116.1	38.98	94.4
116.17	38.2	74.1
117.44	38.86	54.1
117.45	39.16	78.4
117.47	39.19	63
117.49	39.17	60.9
117.5	39.17	62.4
117.73	39.28	73.1
117.76	39.12	63.2
116.12	39	88.5
115.82	38.87	63.4
115.92	38.97	66.2
115.94	38.87	56.6
118.74	33.55	60.7
118.74	33.86	75.5
118.02	33.84	53.4
120.7	32.64	53.5
120.7	32.64	53
119.62	33.6	55.1
120	33.47	48.4
119.82	33.76	63
119.75	34.21	60.5
119.79	34.01	70.7
120.66	33.05	72.9
120.29	33.08	58.8
120.53	33.43	78.3
120.53	33.43	76.3
120.22	33.66	57.2
119.55	34.2	61.5
120.39	32.71	52.4
119.4	34.05	82.3
120.26	34.23	74
119.82	34.46	64.1
119.8	34.39	61.1
119.96	34.35	47.6
119.88	34.42	53.8
119.17	33.63	56.4
120	32.19	46.8
120.25	32.25	66.1
118.84	33.2	79.8
120.12	32.54	71.6
119.13	33.93	78.9
119.76	32.91	67.7
119.17	33.74	68.1
120.13	32.74	57.9
119.48	32.81	62.6
119.16	33.52	74.5
120.19	32.73	61.1
119.23	33.68	54.5
120.46	32.54	56.3
120.56	32.27	58.6
118.56	33.06	63
119.08	33.31	75.3
119.47	33.66	74.5
119.57	33.32	109.7
119.95	33.55	70.3
120.1	33.24	90.9
120.23	33.83	63.7
120.37	33.55	66
119.27	32.69	58.7
119.9	32.31	69.1
120.14	32.39	60.6
120.01	32.59	71.8
119.98	32.69	56.7
120.26	32.57	67.1
120.28	32.89	67.9
118.88	33.03	76.4
118.94	33.02	49.1
120.2	32.72	60.7
119.04	32.98	63.8
119.41	32.59	62.9
119.2	32.91	58.7
119.81	32.59	61.9
120.13	32.58	68.9
119.68	32.78	57.7
120.22	32.76	53.3
118.86	33.01	59.5
120.25	32.78	68.2
120.28	33.45	45.7
119.96	32.6	65
120.27	34.25	66
119.84	32.68	62.4
120.38	33.41	94
120.29	33.77	57.2
119.83	33	77.3
119.58	33.13	49.2
119.48	33.24	50.3
118.31	33.62	55.4
120.28	32.83	66.6
120.43	33.24	59.9
120.77	32.98	70.8
119.83	33	77.3
119.58	33.13	49.2
119.48	33.24	50.3
118.31	33.63	55.4
120.28	32.83	66.6
120.43	33.24	59.9
120.77	32.98	70.8
115.81	42.35	109.5
111.86	43.22	63
112.73	42.36	73.7
107.84	42	80.4
107.78	42.02	81.2
107.76	42.03	82.3
108.9	34.37	70.6
108.9	34.37	71.3
108.99	34.22	60.5
108.7	34.39	59.4
108.93	34.33	75.7
109.26	34.39	74
115.81	40.46	42.9
115.78	40.45	53
115.93	40.44	54.3
115.96	40.44	79.3
115.87	40.46	91.3
115.95	40.43	76.5
115.95	40.43	69.2
115.95	40.42	71.7
115.96	40.46	60.7
115.93	40.45	56.4
115.9	40.45	54.3
115.97	40.47	56.4
115.96	40.44	60.5
115.96	40.45	88
115.97	40.47	56.5
116	40.47	72
115.98	40.46	75.3
108.07	31.32	71.3
107.45	31.38	51.1
107.43	31.32	64.5
107.1	32.1	55.9
107.07	32.07	55.3
107.2	32.2	58.8
106.06	31.45	54.7
105.53	31.43	54.4
105.56	31.26	76.4
104.41	31.2	53.9
104.4	31.03	41.3
107.57	30.37	62.7
102.65	33.45	94.7
108.16	30.38	53.3
107.63	29.88	54.4
107.12	30.6	56.2
107.09	30.55	60.6
107.6	30.76	53.9
108.18	31.39	63.9
107.97	31.37	64.9
107.96	31.36	64.2
108.16	31.59	53
107.29	30.58	52.7
108.34	31.36	54.6
107.37	30.86	55.1
107.81	31.31	54.6
107.29	31	53
107.91	31.21	67.7
107.25	30.07	51.4
107.11	29.93	67.7
108.53	31.38	65.4
108.49	30.87	51.6
108.22	30.78	44.3
108.43	30.85	55
107.19	30.81	50.8
108.47	30.6	46.5
108.9	30.99	54.6
107.97	30.31	54.4
107.37	30.21	52.6
106.6	29.82	50.7
107.11	29.93	54.6
120.97	30.81	74.8
120.8	30.8	76.8
120.81	30.81	70.4
119.99	30.25	72.4
119.99	30.25	66.8
119.12	30.21	70.4
119.05	29.68	80.1
119.67	29.86	70
121.22	30.28	80.5
121.2	30.24	87.9
121.23	30.15	75.9
121.15	30.32	84.6
121.97	29.46	87.4
121.67	29.74	82.1
120.02	29.71	86.4
119.36	29.01	82.5
120.29	29.12	85.5
120.29	29.12	84.5
120.75	29	69.4
119.15	29.11	70.5
117.46	30.98	90.4
116.51	34.52	43.9
115.77	33.8	49.7
115.35	33.23	62.7
115.76	33.88	45.2
116.58	33.61	56.9
116.84	33.98	41.1
115.58	32.87	50.9
116.34	32.81	73.8
117.62	32.8	59.8
118.49	32.71	60.6
115.48	31.54	90.2
116.35	31.45	73.3
118.38	31.32	81.9
116.92	30.65	55.8
117.27	30.43	67.1
118.15	30.05	84.2
119.23	30.52	46.2
117.81	29.89	61.3
118.22	29.81	58.2
118.69	29.96	68
118.15	30.19	93.7
118.63	35.76	95.1
118.4	35.15	90.3
118.48	34.72	81.4
118.48	35.26	97.6
119.12	35.53	58.2
118.9	35.56	80.3
116.5	37.44	65.7
117.61	37.63	70.3
117.87	37.61	74.6
118.62	37.44	74.4
117.57	36.42	79
116.89	36.79	87.8
117.21	36.78	63.5
115.67	36.6	68.8
115.99	36.46	71.4
118.38	35.46	133.4
117.42	36.23	72.5
118.39	34.95	75.3
118.41	36.65	86.7
119.09	36.78	74
119.18	36.64	77.2
121.23	37.07	90.5
121.89	36.94	109.6
122.09	37.24	98.1
122.15	37.16	81.6
122.62	37.41	87.5
120.41	37.36	184.3
121.65	37.48	91.2
120.74	37.91	119.8
121.2	36.78	95.2
119.9	35.66	98
120.27	37.01	108.1
118.73	37.15	95.1
119.86	32.95	67.9
