# Supplementary material for: Spatiotemporal characteristics and geophysical drivers of the fractal dimension and b-value in North China seismicity
Source: PLoS One. 2026 Jun 1;21(6):e0349558. doi: 10.1371/journal.pone.0349558 (PMC13225400; doi:10.1371/journal.pone.0349558)
Supplement: S5 Table — Quantitative relationships between fractal dimension (Dc) and seismicity parameters/geophysical fields. (XLS) [file pone.0349558.s005.xls]

## Sheet: Dc&Num&a
Dc	Number	a value
1.34	958	5.5386
1.22	426	5.1649
1.82	467	5.0615
1.52	470	5.8866
1.33	133	4.8809
1.38	172	5.1687
1.87	628	6.4662
1.66	599	5.4924
1.34	189	5.5059
1.4	816	5.4729
1.52	556	5.9363
1.41	166	5.429
0.97	88	5.0771
1.13	186	5.0614
1.29	817	5.4855
1.17	316	5.2353

## Sheet: Dc&HF&b
Dc	Heat Flow	b	δb
1.34	66.5	0.85	0.02
1.82	56.2	0.8	0.03
1.52	71.4	1.07	0.05
1.33	71.6	0.92	0.07
1.38	63.15	0.98	0.07
1.87	61	0.92	0.03
1.66	59.8	0.91	0.03
1.34	52	1.08	0.07
1.4	62.8	0.85	0.03
1.52	67.15	1.06	0.04
1.41	69.1	1.07	0.08
0.97	90.5	1.04	0.1
1.13	59.8	0.93	0.06
1.29	70	0.86	0.03
1.17	65	0.91	0.05

## Sheet: Dc&Strain
Dc	Strain
1.34	6
1.22	3
1.82	4.4
1.52	3.2
1.33	1.8
1.38	4.1
1.87	8.5
1.66	3
1.34	1.6
1.4	3.3
1.52	2.2
1.41	3
0.97	2.1
1.13	1.5
1.29	2.2
1.17	2
